# Supplementary material for: Enhanced Age-Related Resistance to Tomato Yellow Leaf Curl Virus in Tomato Is Associated With Higher Basal Resistance
Source: Front Plant Sci. 2021 Jul 29;12:685382. doi: 10.3389/fpls.2021.685382 (PMC8358113; doi:10.3389/fpls.2021.685382)
Supplement: Supplementary file 2 [file Data_Sheet_1.XLSX]

## Sheet: D
TYLCV-infected	Plant height			Un-infected	Plant height
1	17.2	23.4067		1	27.2	24.1133
2	21.6			2	24.4
3	25			3	27.7
4	25.1			4	29
5	17.1			5	17.6
6	22.8			6	17.2
7	19.8			7	28.2
8	20			8	27.7
9	24.8			9	24.6
10	26.7			10	28.2
11	23.4			11	25
12	23.1			12	28.3
13	32.9			13	22.3
14	22.8			14	18.2
15	28.8			15	16.1
	Pufen7
	Group Statistics
	VAR00001		N	Mean	Std. Deviation	Std. Error Mean
	VAR00002	1.00	15	23.4067	4.17825	1.07882						Un-infected	24.1133	1.20289	a
		2.00	15	24.1133	4.65877	1.20289						TYLCV-infected	23.4067	1.07882	a
	Independent Samples Test
			Levene's Test for Equality of Variances		t-test for Equality of Means
			F	Sig.	t	df	Sig. (2-tailed)	Mean Difference	Std. Error Difference	95% Confidence Interval of the Difference
										Lower	Upper
	VAR00002	Equal variances assumed	0.815608	0.374172	-0.437349	28	0.665213	-0.706667	1.6158	-4.01647	2.60314
		Equal variances not assumed			-0.437349	27.6746	0.665252	-0.706667	1.6158	-4.01823	2.60489

## Sheet: E
TYLCV-infected	Plant height			Un-infected	Plant height
1	20.6	22.5933		1	30.5	33.26
2	12.3			2	35.8
3	25.8			3	38.6
4	17.5			4	41.4
5	22			5	38.3
6	28.9			6	28
7	23.5			7	41.8
8	22.5			8	38
9	27.5			9	39.1
10	15.5			10	30.9
11	20.3			11	26.8
12	27.4			12	35.1
13	25.1			13	27.8
14	29.3			14	25.1
15	20.7			15	21.7
	Pufen5
	Group Statistics
	VAR00001		N	Mean	Std. Deviation	Std. Error Mean
	VAR00002	1.00	15	22.5933	4.96207	1.2812		0.679294	0.320706					Un-infected	33.26	1.65059	a
		2.00	15	33.26	6.39272	1.65059								TYLCV-infected	22.5933	1.2812	b
	Independent Samples Test
			Levene's Test for Equality of Variances		t-test for Equality of Means
			F	Sig.	t	df	Sig. (2-tailed)	Mean Difference	Std. Error Difference	95% Confidence Interval of the Difference
										Lower	Upper
	VAR00002	Equal variances assumed	2.77171	0.107096	-5.10494	28	2.08165e-05	-10.6667	2.08948	-14.9468	-6.38656
		Equal variances not assumed			-5.10494	26.377	2.44911e-05	-10.6667	2.08948	-14.9587	-6.37466

## Sheet: F
TYLCV-infected	Plant height		Un-infected	Plant height
1	8.5	13.275	1	24.6	28.4867
2	10.3		2	19.6
3	13		3	34.7
4	16.4		4	20.4
5	18.8		5	28
6	10.5		6	24.4
7	11.6		7	38.3
8	17.1		8	22.6
			9	30.3
			10	27.6
			11	35.3
			12	16.4
			13	35.7
			14	30
			15	39.4
	Hezuo903
	Group Statistics
	VAR00001		N	Mean	Std. Deviation	Std. Error Mean
	VAR00002	1.00	8	13.275	3.72549	1.31716			0.466007	0.533993
		2.00	15	28.4867	7.15131	1.84646								Un-infected	28.4867	1.84646	a
														TYLCV-infected	13.275	1.31716	b
	Independent Samples Test
			Levene's Test for Equality of Variances		t-test for Equality of Means
			F	Sig.	t	df	Sig. (2-tailed)	Mean Difference	Std. Error Difference	95% Confidence Interval of the Difference
										Lower	Upper
	VAR00002	Equal variances assumed	4.01162	0.0582646	-5.58383	21	1.53142e-05	-15.2117	2.72423	-20.877	-9.54631
		Equal variances not assumed			-6.70676	20.9986	1.23028e-06	-15.2117	2.26811	-19.9285	-10.4949
