# Supplementary material for: Enhanced Age-Related Resistance to Tomato Yellow Leaf Curl Virus in Tomato Is Associated With Higher Basal Resistance
Source: Front Plant Sci. 2021 Jul 29;12:685382. doi: 10.3389/fpls.2021.685382 (PMC8358113; doi:10.3389/fpls.2021.685382)
Supplement: Supplementary file 3 [file Data_Sheet_2.XLSX]

## Sheet: A
																Pufen5		Pufen7	Hezuo903		Hezuo903					Hezuo903
				SQRT	ASIN
	PF7	6/7	0.857143	0.92582	1.1832				Pufen5
		7/7	1	1	1.5708
		7/7	1	1	1.5708
	PF5	7/7	1	1	1.5708
		7/7	1	1	1.5708
		7/7	1	1	1.5708
	HZ903	7/7	1	1	1.5708				Pufen7
		7/7	1	1	1.5708
		7/7	1	1	1.5708
	Data for figure
	Descriptives
	VAR00002
		N	Mean	Std. Deviation	Std. Error	95% Confidence Interval for Mean		Minimum	Maximum
						Lower Bound	Upper Bound
	1.00	3	0.952381	0.0824786	0.047619	0.747493	1.15727	0.857143	1			0.952381	0.047619
	2.00	3	1	0	0	1	1	1	1			1	0
	3.00	3	1	0	0	1	1	1	1			1	0
	Total	9	0.984127	0.047619	0.015873	0.947524	1.02073	0.857143	1
											PF7	95.2381	4.7619	a
											PF5	100	0	a
	Statistic analysis										HZ903	100	0	a
	Descriptives
	VAR00002
		N	Mean	Std. Deviation	Std. Error	95% Confidence Interval for Mean		Minimum	Maximum
						Lower Bound	Upper Bound
	1.00	3	1.4416	0.223779	0.129199	0.885699	1.9975	1.1832	1.5708
	2.00	3	1.5708	0	0	1.5708	1.5708	1.5708	1.5708
	3.00	3	1.5708	0	0	1.5708	1.5708	1.5708	1.5708
	Total	9	1.52773	0.129199	0.0430663	1.42842	1.62704	1.1832	1.5708
	ANOVA
	VAR00002
		Sum of Squares	df	Mean Square	F	Sig.
	Between Groups	0.0333847	2	0.0166924	1	0.421875
	Within Groups	0.100154	6	0.0166924
	Total	0.133539	8
	Multiple Comparisons
	Dependent Variable: VAR00002 LSD
	(I) VAR00001		Mean Difference (I-J)	Std. Error	Sig.	95% Confidence Interval
						Lower Bound	Upper Bound
	1.00	2.00	-0.129199	0.10549	0.26657	-0.387325	0.128927
		3.00	-0.129199	0.10549	0.26657	-0.387325	0.128927
	2.00	1.00	0.129199	0.10549	0.26657	-0.128927	0.387325
		3.00	0	0.10549	1	-0.258126	0.258126
	3.00	1.00	0.129199	0.10549	0.26657	-0.128927	0.387325
		2.00	0	0.10549	1	-0.258126	0.258126

## Sheet: B
	26.6939	26.721		26.7074		18.1036	18.154		18.1288		8.57857		382.303
				#DIV/0!					#DIV/0!		#DIV/0!		#DIV/0!
	29.822	29.7684		29.7952		20.5747	20.5312		20.5529		9.24228		605.624
				#DIV/0!					#DIV/0!		#DIV/0!		#DIV/0!
	28.7411	28.589		28.6651		20.4188	20.3931		20.406		8.25909		306.362
				#DIV/0!					#DIV/0!		#DIV/0!		#DIV/0!
	27.5583	27.4651		27.5117		20.0326	19.971		20.0018		7.50986		182.261
				#DIV/0!					#DIV/0!		#DIV/0!		#DIV/0!
	28.8603	28.6667		28.7635		23.9094	23.9578		23.9336		4.82985		28.44
				#DIV/0!					#DIV/0!		#DIV/0!		#DIV/0!
	27.8032	27.882		27.8426		19.9759	20.0043		19.9901		7.85249		231.118
				#DIV/0!					#DIV/0!		#DIV/0!		#DIV/0!
	28.7911	28.6271		28.7091		20.1031	20.0069		20.055		8.6541		402.849
				#DIV/0!					#DIV/0!		#DIV/0!		#DIV/0!
	27.0915	26.9988		27.0451		19.0554	19.0296		19.0425		8.00264		256.468
				#DIV/0!					#DIV/0!		#DIV/0!		#DIV/0!
	27.298	27.2198		27.2589		17.0588	17.0367		17.0478		10.2111		1185.37
				#DIV/0!					#DIV/0!		#DIV/0!		#DIV/0!
	27.8819	27.7526		27.8172		18.7586	18.8237		18.7912		9.02607		521.335
				#DIV/0!					#DIV/0!		#DIV/0!		#DIV/0!
	28.4244	28.3282		28.3763		19.6203	19.605		19.6127		8.76365		434.633
				#DIV/0!					#DIV/0!		#DIV/0!		#DIV/0!
	28.036	28.1138		28.0749		20.0687	20.0263		20.0475		8.02739		260.906
				#DIV/0!					#DIV/0!		#DIV/0!		#DIV/0!
	27.3225	27.311		27.3167		20.1897	20.1927		20.1912		7.12554		139.637
				#DIV/0!					#DIV/0!		#DIV/0!		#DIV/0!
	27.5186	27.5605		27.5395		18.7982	18.842		18.8201		8.71944		421.514
	28.1293	28.0693		28.0993		19.3029	19.3041		19.3035		8.79578		444.42
				#DIV/0!					#DIV/0!		#DIV/0!		#DIV/0!
	28.63	28.6045		28.6172		17.2304	17.3258		17.2781		11.3391		2590.68
				#DIV/0!					#DIV/0!		#DIV/0!		#DIV/0!
	28.0941	28.1427		28.1184		13.4365	13.5433		13.4899		14.6285		25328.2
				#DIV/0!					#DIV/0!		#DIV/0!		#DIV/0!
	27.7443	27.7607		27.7525		17.0472	17.1371		17.0922		10.6603		1618.34
				#DIV/0!					#DIV/0!		#DIV/0!		#DIV/0!
	27.1533	27.2322		27.1928		19.1664	19.3022		19.2343		7.95847		248.736
				#DIV/0!					#DIV/0!		#DIV/0!		#DIV/0!
	25.5804	25.6402		25.6103		11.6557	11.6818		11.6687		13.9415		15733.3
				#DIV/0!					#DIV/0!		#DIV/0!		#DIV/0!
	29.2641	29.3846		29.3243		13.7861	13.8633		13.8247		15.4996		46329.1
				#DIV/0!					#DIV/0!		#DIV/0!		#DIV/0!
	28.8964	28.8465		28.8715		20.6472	20.6769		20.662		8.20946		296.001
				#DIV/0!					#DIV/0!		#DIV/0!		#DIV/0!
	27.619	27.8302		27.7246		16.7224	17.0239		16.8731		10.8515		1847.66
				#DIV/0!					#DIV/0!		#DIV/0!		#DIV/0!
	29.0245	28.8768		28.9507		17.1191	16.9848		17.0519		11.8987		3818.31
				#DIV/0!					#DIV/0!		#DIV/0!		#DIV/0!
	28.3972	28.3408		28.369		15.2619	15.268		15.2649		13.104		8804.55
				#DIV/0!					#DIV/0!		#DIV/0!		#DIV/0!
	26.6734	26.5332		26.6033		17.0625	17.0671		17.0648		9.53851		743.667
				#DIV/0!					#DIV/0!		#DIV/0!		#DIV/0!
	28.1275	28.0411		28.0843		17.1583	17.2737		17.216		10.8683		1869.36
				#DIV/0!					#DIV/0!		#DIV/0!		#DIV/0!
	30.2338	30.1449		30.1894		15.2648	15.2332		15.249		14.9404		31441.7
				#DIV/0!					#DIV/0!		#DIV/0!		#DIV/0!
				#DIV/0!					#DIV/0!		#DIV/0!		#DIV/0!
				#DIV/0!					#DIV/0!		#DIV/0!		#DIV/0!
	28.3697	28.3795		28.3746		15.1201	15.1577		15.1389		13.2357		9645.73
				#DIV/0!					#DIV/0!		#DIV/0!		#DIV/0!
	28.0915	28.0662		28.0789		15.3958	15.3043		15.3501		12.7288		6788.01
				#DIV/0!					#DIV/0!		#DIV/0!		#DIV/0!
	27.2232	27.1709		27.197		14.2632	14.3616		14.3124		12.8846		7562.38
				#DIV/0!					#DIV/0!		#DIV/0!		#DIV/0!
	27.9995	27.7296		27.8646		13.6143	13.66		13.6371		14.2274		19181.5
				#DIV/0!					#DIV/0!		#DIV/0!		#DIV/0!
	26.5628	26.5309		26.5469		12.7596	12.7927		12.7762		13.7707		13976.3
				#DIV/0!					#DIV/0!		#DIV/0!		#DIV/0!
	28.0078	27.9081		27.9579		14.2708	14.2843		14.2776		13.6804		13128.1
				#DIV/0!					#DIV/0!		#DIV/0!		#DIV/0!
	27.0836	27.1052		27.0944		12.0932	12.4631		12.2782		14.8162		28848.8
				#DIV/0!					#DIV/0!		#DIV/0!		#DIV/0!
	27.896	27.8251		27.8605		13.5586	13.6022		13.5804		14.2801		19895
				#DIV/0!					#DIV/0!		#DIV/0!		#DIV/0!
	27.7045	27.7393		27.7219		14.0357	14.1453		14.0905		13.6314		12690.1
				#DIV/0!					#DIV/0!		#DIV/0!		#DIV/0!
	28.0132	28.1251		28.0691		15.0834	15.2606		15.172		12.8972		7628.35
				#DIV/0!					#DIV/0!		#DIV/0!		#DIV/0!
	28.3336	28.3286		28.3311		14.5192	14.5239		14.5215		13.8096		14358
				#DIV/0!					#DIV/0!		#DIV/0!		#DIV/0!
	27.9644	28.0404		28.0024		14.701	14.7412		14.7211		13.2813		9955.37
				#DIV/0!					#DIV/0!		#DIV/0!		#DIV/0!
	28.4824	28.5003		28.4914		15.4024	15.358		15.3802		13.1112		8848.2
				#DIV/0!					#DIV/0!		#DIV/0!		#DIV/0!
	27.9564	27.9828		27.9696		16.1015	16.2622		16.1818		11.7877		3535.59
			382.303
			605.624
			306.362
			182.261
			28.44
			231.118
			402.849
			256.468
			1185.37
			521.335
			434.633
			260.906
			139.637
			421.514
			#DIV/0!
			#DIV/0!
			444.42
			2590.68
			25328.2
			1618.34
			248.736
			15733.3
			46329.1
			296.001
			1847.66
			3818.31
			8804.55
			743.667
			1869.36
			31441.7
			#DIV/0!
			#DIV/0!
			#DIV/0!
			9645.73
			6788.01
			7562.38
			19181.5
			13976.3
			13128.1
			28848.8
			19895
			12690.1
			7628.35
			14358
			9955.37
			8848.2
			3535.59
		Data for figure
		Descriptives
		VAR00002
			N	Mean	Std. Deviation	Std. Error	95% Confidence Interval for Mean		Minimum	Maximum
							Lower Bound	Upper Bound				PF7	382.773	74.2041	b
		1.00	14	382.773	277.646	74.2041	222.465	543.081	28.44	1185.37		PF5	10079.6	3859.4	a
		2.00	14	10079.6	14440.6	3859.4	1741.84	18417.3	248.736	46329.1		HZ903	12574.4	1756.71	a
		3.00	14	12574.4	6572.99	1756.71	8779.25	16369.5	3535.59	28848.8
		Total	42	7678.91	10400.5	1604.84	4437.87	10919.9	28.44	46329.1
		ANOVA
		VAR00002
			Sum of Squares	df	Mean Square	F	Sig.
		Between Groups	1.16147e+09	2	5.80737e+08	6.91873	0.0026816
		Within Groups	3.27354e+09	39	8.3937e+07
		Total	4.43502e+09	41
				Multiple Comparisons
		Dependent Variable：	VAR00002
		LSD
		(I) VAR00001		Mean Difference (I-J)	Std. Error	Sig.	95% Confidence Interval
							Lower Bound	Upper Bound
		1.00	2.00	-9696.79618*	3462.8	0.00790212	-16701	-2692.62
			3.00	-12191.61350*	3462.8	0.00111286	-19195.8	-5187.43
		2.00	1.00	9696.79618*	3462.8	0.00790212	2692.62	16701
			3.00	-2494.82	3462.8	0.475537	-9499	4509.36
		3.00	1.00	12191.61350*	3462.8	0.00111286	5187.43	19195.8
			2.00	2494.82	3462.8	0.475537	-4509.36	9499
		*. The mean difference is significant at the 0.05 level.

## Sheet: C
											Pufen7					Pufen5					Hezuo903
					SQRT	ASIN
		PF7	0/8	0	0	0
			0/8	0	0	0
			0/8	0	0	0
		PF5	4/8	0.5	0.707107	0.785398
			2/8	0.25	0.5	0.523599
			1/8	0.125	0.353553	0.361367
		HZ903	5/8	0.625	0.790569	0.911738
			4/8	0.5	0.707107	0.785398
			3/8	0.375	0.612372	0.659058
													PF7	0	0
													PF5	0.291667	0.11024
		Data for figure											HZ903	0.5	0.0721688
		Descriptives
		VAR00002
			N	Mean	Std. Deviation	Std. Error	95% Confidence Interval for Mean		Minimum	Maximum			PF7	0	0	b
							Lower Bound	Upper Bound					PF5	29.1667	11.024	a
		1.00	3	0	0	0	0	0	0	0			HZ903	50	7.21688	a
		2.00	3	0.291667	0.190941	0.11024	-0.182656	0.76599	0.125	0.5
		3.00	3	0.5	0.125	0.0721688	0.189483	0.810517	0.375	0.625
		Total	9	0.263889	0.245621	0.0818738	0.0750876	0.45269	0	0.625
		Statistic analysis
		Descriptives
		VAR00002
			N	Mean	Std. Deviation	Std. Error	95% Confidence Interval for Mean		Minimum	Maximum
							Lower Bound	Upper Bound
		1.00	3	0	0	0	0	0	0	0
		2.00	3	0.556788	0.213955	0.123527	0.0252944	1.08828	0.361367	0.785398
		3.00	3	0.785398	0.12634	0.0729425	0.471552	1.09924	0.659058	0.911738
		Total	9	0.447395	0.371248	0.123749	0.162029	0.732762	0	0.911738
		ANOVA
		VAR00002
			Sum of Squares	df	Mean Square	F	Sig.
		Between Groups	0.979126	2	0.489563	23.7888	0.00140444
		Within Groups	0.123477	6	0.0205795
		Total	1.1026	8
		Multiple Comparisons
		Dependent Variable: VAR00002 LSD
		(I) VAR00001		Mean Difference (I-J)	Std. Error	Sig.	95% Confidence Interval
							Lower Bound	Upper Bound
		1.00	2.00	-.55679*	0.117131	0.0031472	-0.843397	-0.270179
			3.00	-.78540*	0.117131	0.000534275	-1.07201	-0.498789
		2.00	1.00	.55679*	0.117131	0.0031472	0.270179	0.843397
			3.00	-0.22861	0.117131	0.0988193	-0.515219	0.0579992
		3.00	1.00	.78540*	0.117131	0.000534275	0.498789	1.07201
			2.00	0.22861	0.117131	0.0988193	-0.0579992	0.515219
		*. The mean difference is significant at the 0.05 level.

## Sheet: D
									Pufen7					Pufen5					Hezuo903
	PF7	0/8	0	0	0
		0/8	0	0	0
		0/8	0	0	0
	PF5	2/8	0.25	0.5	0.523599
		4/8	0.5	0.707107	0.785398
		5/8	0.625	0.790569	0.911738						PF7	0	0	c
	HZ903	6/8	0.75	0.866025	1.0472						PF5	0.458333	0.11024	b
		8/8	1	1	1.5708						HZ903	0.875	0.0721688	a
		7/8	0.875	0.935414	1.20943
											PF7	0	0	c
	Data for figure										PF5	45.8333	11.024	b
											HZ903	87.5	7.21688	a
	Descriptives
	VAR00003
		N	Mean	Std. Deviation	Std. Error	95% Confidence Interval for Mean		Minimum	Maximum
						Lower Bound	Upper Bound
	1.00	3	0	0	0	0	0	0	0
	2.00	3	0.458333	0.190941	0.11024	-0.0159895	0.932656	0.25	0.625
	3.00	3	0.875	0.125	0.0721688	0.564483	1.18552	0.75	1
	Total	9	0.444444	0.395833	0.131944	0.14018	0.748709	0	1
	Statistic analysis
	Descriptives
	VAR00003
		N	Mean	Std. Deviation	Std. Error	95% Confidence Interval for Mean		Minimum	Maximum
						Lower Bound	Upper Bound
	1.00	3	0	0	0	0	0	0	0
	2.00	3	0.740245	0.19797	0.114298	0.24846	1.23203	0.523599	0.911738
	3.00	3	1.27581	0.268036	0.154751	0.609968	1.94165	1.0472	1.5708
	Total	9	0.672018	0.579283	0.193094	0.226742	1.11729	0	1.5708
	ANOVA
	VAR00003
		Sum of Squares	df	Mean Square	F	Sig.
	Between Groups	2.46248	2	1.23124	33.266	0.000566063
	Within Groups	0.222071	6	0.0370119
	Total	2.68455	8
	Multiple Comparisons
	Dependent Variable: VAR00003 LSD
	(I) VAR00001		Mean Difference (I-J)	Std. Error	Sig.	95% Confidence Interval
						Lower Bound	Upper Bound
	1.00	2.00	-.74025*	0.157081	0.00328341	-1.12461	-0.355881
		3.00	-1.27581*	0.157081	0.000187064	-1.66017	-0.891443
	2.00	1.00	.74025*	0.157081	0.00328341	0.355881	1.12461
		3.00	-.53556*	0.157081	0.0143282	-0.919927	-0.151198
	3.00	1.00	1.27581*	0.157081	0.000187064	0.891443	1.66017
		2.00	.53556*	0.157081	0.0143282	0.151198	0.919927
	*. The mean difference is significant at the 0.05 level.

## Sheet: E
	Pufen7						Pufen5						Hezuo903
1	4	0.8	0.894427	1.10715		1	3	0.6	0.774597	0.886077		1	4	0.8	0.894427	1.10715
2	4	0.8	0.894427	1.10715		2	5	1	1	1.5708		2	3	0.6	0.774597	0.886077
3	4	0.8	0.894427	1.10715		3	5	1	1	1.5708		3	5	1	1	1.5708
4	3	0.6	0.774597	0.886077		4	3	0.6	0.774597	0.886077		4	2	0.4	0.632456	0.684719
5	4	0.8	0.894427	1.10715		5	3	0.6	0.774597	0.886077		5	5	1	1	1.5708
6	5	1	1	1.5708		6	2	0.4	0.632456	0.684719		6	5	1	1	1.5708
7	3	0.6	0.774597	0.886077		7	5	1	1	1.5708		7	5	1	1	1.5708
8	3	0.6	0.774597	0.886077		8	4	0.8	0.894427	1.10715		8	5	1	1	1.5708
9	4	0.8	0.894427	1.10715		9	4	0.8	0.894427	1.10715		9	4	0.8	0.894427	1.10715
10	3	0.6	0.774597	0.886077		10	5	1	1	1.5708		10	4	0.8	0.894427	1.10715
11	5	1	1	1.5708		11	4	0.8	0.894427	1.10715		11	4	0.8	0.894427	1.10715
12	4	0.8	0.894427	1.10715		12	4	0.8	0.894427	1.10715		12	5	1	1	1.5708
13	3	0.6	0.774597	0.886077		13	4	0.8	0.894427	1.10715		13	4	0.8	0.894427	1.10715
14	5	1	1	1.5708		14	4	0.8	0.894427	1.10715		14	4	0.8	0.894427	1.10715
15	4	0.8	0.894427	1.10715		15	3	0.6	0.774597	0.886077		15	3	0.6	0.774597	0.886077
16	3	0.6	0.774597	0.886077		16	1	0.2	0.447214	0.463648		16	5	1	1	1.5708
17	5	1	1	1.5708		17	3	0.6	0.774597	0.886077		17	5	1	1	1.5708
18	4	0.8	0.894427	1.10715		18	4	0.8	0.894427	1.10715		18	4	0.8	0.894427	1.10715
19	5	1	1	1.5708		19	5	1	1	1.5708		19	3	0.6	0.774597	0.886077
20	2	0.4	0.632456	0.684719		20	5	1	1	1.5708		20	4	0.8	0.894427	1.10715
21	4	0.8	0.894427	1.10715		21	5	1	1	1.5708		21	2	0.4	0.632456	0.684719
22	5	1	1	1.5708		22	5	1	1	1.5708		22	5	1	1	1.5708
23	5	1	1	1.5708		23	4	0.8	0.894427	1.10715		23	4	0.8	0.894427	1.10715
24	3	0.6	0.774597	0.886077		24	2	0.4	0.632456	0.684719		24	5	1	1	1.5708
Data for figure
Descriptives
VAR00002
	N	Mean	Std. Deviation	Std. Error	95% Confidence Interval for Mean		Minimum	Maximum
					Lower Bound	Upper Bound
1.00	24	0.783333	0.176109	0.0359482	0.708969	0.857698	0.4	1	PF7	0.783333	0.0359482		PF7	78.3333	3.59482	a
2.00	24	0.766667	0.225864	0.0461043	0.671293	0.862041	0.2	1	PF5	0.766667	0.0461043		PF5	76.6667	4.61043	a
3.00	24	0.825	0.189393	0.0386596	0.745027	0.904973	0.4	1	HZ903	0.825	0.0386596		HZ903	82.5	3.86596	a
Total	72	0.791667	0.196984	0.0232148	0.745378	0.837956	0.2	1
Statistic analysis
Descriptives
VAR00003
	N	Mean	Std. Deviation	Std. Error	95% Confidence Interval for Mean		Minimum	Maximum
					Lower Bound	Upper Bound
1.00	24	1.1603	0.291737	0.0595506	1.03711	1.28349	0.684719	1.5708
2.00	24	1.15363	0.34156	0.0697207	1.0094	1.29785	0.463648	1.5708
3.00	24	1.2375	0.312453	0.0637792	1.10556	1.36944	0.684719	1.5708
Total	72	1.18381	0.31378	0.0369794	1.11007	1.25754	0.463648	1.5708
ANOVA
VAR00003
	Sum of Squares	df	Mean Square	F	Sig.
Between Groups	0.104312	2	0.0521558	0.522602	0.595304
Within Groups	6.88621	69	0.0998002
Total	6.99053	71
Multiple Comparisons
Dependent Variable: VAR00003 LSD
(I) VAR00001		Mean Difference (I-J)	Std. Error	Sig.	95% Confidence Interval
					Lower Bound	Upper Bound
1.00	2.00	0.00667249	0.0911959	0.941885	-0.175258	0.188603
	3.00	-0.0772	0.0911959	0.400184	-0.259131	0.104731
2.00	1.00	-0.00667249	0.0911959	0.941885	-0.188603	0.175258
	3.00	-0.0838725	0.0911959	0.360936	-0.265803	0.0980583
3.00	1.00	0.0772	0.0911959	0.400184	-0.104731	0.259131
	2.00	0.0838725	0.0911959	0.360936	-0.0980583	0.265803

## Sheet: F
	Pufen7						Pufen5					Hezuo903
1	3	0.3	0.547723	0.57964		1	5	0.5	0.707107	0.785398	1	8	0.8	0.894427	1.10715
2	6	0.6	0.774597	0.886077		2	6	0.6	0.774597	0.886077	2	6	0.6	0.774597	0.886077
3	9	0.9	0.948683	1.24905		3	6	0.6	0.774597	0.886077	3	4	0.4	0.632456	0.684719
4	4	0.4	0.632456	0.684719		4	9	0.9	0.948683	1.24905	4	5	0.5	0.707107	0.785398
5	6	0.6	0.774597	0.886077		5	7	0.7	0.83666	0.991157	5	7	0.7	0.83666	0.991157
6	10	1	1	1.5708		6	9	0.9	0.948683	1.24905	6	7	0.7	0.83666	0.991157
7	6	0.6	0.774597	0.886077		7	9	0.9	0.948683	1.24905	7	4	0.4	0.632456	0.684719
8	9	0.9	0.948683	1.24905		8	4	0.4	0.632456	0.684719	8	1	0.1	0.316228	0.321751
9	9	0.9	0.948683	1.24905		9	10	1	1	1.5708	9	5	0.5	0.707107	0.785398
10	8	0.8	0.894427	1.10715		10	8	0.8	0.894427	1.10715	10	8	0.8	0.894427	1.10715
11	6	0.6	0.774597	0.886077		11	5	0.5	0.707107	0.785398	11	9	0.9	0.948683	1.24905
12	8	0.8	0.894427	1.10715		12	5	0.5	0.707107	0.785398	12	9	0.9	0.948683	1.24905
13	10	1	1	1.5708		13	8	0.8	0.894427	1.10715	13	10	1	1	1.5708
14	8	0.8	0.894427	1.10715		14	6	0.6	0.774597	0.886077	14	7	0.7	0.83666	0.991157
15	9	0.9	0.948683	1.24905		15	6	0.6	0.774597	0.886077	15	8	0.8	0.894427	1.10715
16	7	0.7	0.83666	0.991157		16	8	0.8	0.894427	1.10715	16	6	0.6	0.774597	0.886077
17	5	0.5	0.707107	0.785398		17	6	0.6	0.774597	0.886077	17	6	0.6	0.774597	0.886077
18	6	0.6	0.774597	0.886077		18	7	0.7	0.83666	0.991157	18	3	0.3	0.547723	0.57964
19	7	0.7	0.83666	0.991157		19	9	0.9	0.948683	1.24905	19	6	0.6	0.774597	0.886077
20	6	0.6	0.774597	0.886077		20	9	0.9	0.948683	1.24905	20	8	0.8	0.894427	1.10715
21	9	0.9	0.948683	1.24905		21	10	1	1	1.5708	21	8	0.8	0.894427	1.10715
22	7	0.7	0.83666	0.991157		22	4	0.4	0.632456	0.684719	22	6	0.6	0.774597	0.886077
23	8	0.8	0.894427	1.10715		23	5	0.5	0.707107	0.785398	23	4	0.4	0.632456	0.684719
24	8	0.8	0.894427	1.10715		24	5	0.5	0.707107	0.785398	24	10	1	1	1.5708
Data for figure
	Descriptives
	VAR00006
		N	Mean	Std. Deviation	Std. Error	95% Confidence Interval for Mean		Minimum	Maximum
						Lower Bound	Upper Bound			PF7	0.725	0.0372273		PF7	72.5	3.72273	a
	1.00	24	0.725	0.182376	0.0372273	0.64799	0.80201	0.3	1	PF5	0.691667	0.0389708		PF5	69.1667	3.89708	a
	2.00	24	0.691667	0.190917	0.0389708	0.61105	0.772284	0.4	1	HZ903	0.645833	0.0458333		HZ903	64.5833	4.58333	a
	3.00	24	0.645833	0.224537	0.0458333	0.55102	0.740647	0.1	1
	Total	72	0.6875	0.199956	0.023565	0.640513	0.734487	0.1	1
Statistic analysis
Descriptives
VAR00005
	N	Mean	Std. Deviation	Std. Error	95% Confidence Interval for Mean		Minimum	Maximum
					Lower Bound	Upper Bound
1.00	24	1.05259	0.242542	0.0495088	0.950177	1.15501	0.57964	1.5708
2.00	24	1.01739	0.253929	0.0518331	0.910167	1.12462	0.684719	1.5708
3.00	24	0.962734	0.286804	0.0585437	0.841628	1.08384	0.321751	1.5708
Total	72	1.01091	0.260724	0.0307266	0.949639	1.07217	0.321751	1.5708
ANOVA
VAR00005
	Sum of Squares	df	Mean Square	F	Sig.
Between Groups	0.0984106	2	0.0492053	0.718103	0.491285
Within Groups	4.72796	69	0.0685212
Total	4.82637	71
Multiple Comparisons
Dependent Variable: VAR00005 LSD
(I) VAR00001		Mean Difference (I-J)	Std. Error	Sig.	95% Confidence Interval
					Lower Bound	Upper Bound
1.00	2.00	0.0352025	0.0755652	0.642786	-0.115546	0.185951
	3.00	0.0898595	0.0755652	0.238451	-0.060889	0.240608
2.00	1.00	-0.0352025	0.0755652	0.642786	-0.185951	0.115546
	3.00	0.054657	0.0755652	0.471935	-0.0960915	0.205405
3.00	1.00	-0.0898595	0.0755652	0.238451	-0.240608	0.060889
	2.00	-0.054657	0.0755652	0.471935	-0.205405	0.0960915

## Sheet: G
	20.33	20.44	20.24	20.22	20.16	20.24	20.09	20.1	20.21	19.97	20.29	20.14
	20.77	20.8	20.53	20.55	20.54	20.83	20.34	20.4	20.43	20.35	20.43	20.62
	15.47	15.11	15.44	14.95	15.79	15.47	15.57	15.58	14.89	15.03	15.22	15.06
	15.4	15.18	15.85	15.38	16.18	15.87	16.04	15.97	15.21	15.46	15.5	15.26
	19.97	19.92	20.1	20.09	19.96	20.06	20	20.04	20.24	19.89	19.99	20.17
	20.36	20.22	20.38	20.42	20.29	20.22	20.28	20.3	20.53	20.2	20.1	20.55
	15.01	15.05	14.85	14.91	14.34	14.8	15.52	15.64	15.48	15.43	15.2	16.25
	15.58	15.38	15.28	15.3	15.31	15.31	16.05	16.06	16.01	15.52	15.54	16.8
		Actin					TYV1
	Pufen5	19.97	20.36		20.165		15.01	15.58		15.295		4.87		29.2426		32.454
		19.92	20.22		20.07		15.05	15.38		15.215		4.855		28.9401
		20.1	20.38		20.24		14.85	15.28		15.065		5.175		36.1269
		20.09	20.42		20.255		14.91	15.3		15.105		5.15		35.5062
	Pufen7	19.96	20.29		20.125		14.34	15.31		14.825		5.3		39.3966		28.4439
		20.06	20.22		20.14		14.8	15.31		15.055		5.085		33.942
		20	20.28		20.14		15.52	16.05		15.785		4.355		20.4638
		20.04	20.3		20.17		15.64	16.06		15.85		4.32		19.9733
	Hezuo903	20.24	20.53		20.385		15.48	16.01		15.745		4.64		24.9333		22.1255
		19.89	20.2		20.045		15.43	15.52		15.475		4.57		23.7524
		19.99	20.1		20.045		15.2	15.54		15.37		4.675		25.5455
		20.17	20.55		20.36		16.25	16.8		16.525		3.835		14.2709
	Data for figure	Descriptives
		VAR00010
			N	Mean	Std. Deviation	Std. Error	95% Confidence Interval for Mean		Minimum	Maximum			PF7	28.4439	4.87874	a
							Lower Bound	Upper Bound					PF5	32.454	1.9465	a
		1.00	4	32.454	3.893	1.9465	26.2593	38.6486	28.9401	36.1269			HZ903	22.1255	2.64453	a
		2.00	4	28.4439	9.75748	4.87874	12.9176	43.9702	19.9733	39.3966
		3.00	4	22.1255	5.28906	2.64453	13.7094	30.5416	14.2709	25.5455
		Total	12	27.6745	7.5794	2.18798	22.8587	32.4902	14.2709	39.3966
		ANOVA
		VAR00010
			Sum of Squares	df	Mean Square	F	Sig.
		Between Groups	216.906	2	108.453	2.35191	0.150766
		Within Groups	415.014	9	46.1126
		Total	631.92	11
		Multiple Comparisons
		Dependent Variable: VAR00010 LSD
		(I) VAR00009		Mean Difference (I-J)	Std. Error	Sig.	95% Confidence Interval
							Lower Bound	Upper Bound
		1.00	2.00	4.01004	4.8017	0.425259	-6.85216	14.8722
			3.00	10.3284	4.8017	0.0599392	-0.533753	21.1906
		2.00	1.00	-4.01004	4.8017	0.425259	-14.8722	6.85216
			3.00	6.31841	4.8017	0.220747	-4.54379	17.1806
		3.00	1.00	-10.3284	4.8017	0.0599392	-21.1906	0.533753
			2.00	-6.31841	4.8017	0.220747	-17.1806	4.54379
