# Supplementary material for: Enhanced Age-Related Resistance to Tomato Yellow Leaf Curl Virus in Tomato Is Associated With Higher Basal Resistance
Source: Front Plant Sci. 2021 Jul 29;12:685382. doi: 10.3389/fpls.2021.685382 (PMC8358113; doi:10.3389/fpls.2021.685382)
Supplement: Supplementary file 4 [file Data_Sheet_3.XLSX]

## Sheet: A
																						2 leaves	4 leaves	6 leaves	8 leaves
				SQRT	ASIN			2 leaves							6 leaves
	2 leaves	7/8	0.875	0.935414	1.20943
		6/8	0.75	0.866025	1.0472
		7/8	0.875	0.935414	1.20943
	4 leaves	5/8	0.625	0.790569	0.911738
		6/8	0.75	0.866025	1.0472
		6/8	0.75	0.866025	1.0472
	6 leaves	5/8	0.625	0.790569	0.911738
		6/8	0.75	0.866025	1.0472			4 leaves							8 leaves
		4/8	0.5	0.707107	0.785398
	8 leaves	4/8	0.5	0.707107	0.785398
		5/8	0.625	0.790569	0.911738
		2/8	0.25	0.5	0.523599
	Data for figure
	Descriptives
	VAR00002
		N	Mean	Std. Deviation	Std. Error	95% Confidence Interval for Mean		Minimum	Maximum
						Lower Bound	Upper Bound
	1.00	3	0.833333	0.0721688	0.0416667	0.654056	1.01261	0.75	0.875
	2.00	3	0.708333	0.0721688	0.0416667	0.529056	0.887611	0.625	0.75
	3.00	3	0.625	0.125	0.0721688	0.314483	0.935517	0.5	0.75
	4.00	3	0.458333	0.190941	0.11024	-0.0159895	0.932656	0.25	0.625
	Total	12	0.65625	0.177778	0.0513202	0.543295	0.769205	0.25	0.875
	Statistic analysis												0.833333	0.0416667
	Descriptives												0.708333	0.0416667
	VAR00001												0.625	0.0721688
		N	Mean	Std. Deviation	Std. Error	95% Confidence Interval for Mean		Minimum	Maximum				0.458333	0.11024
						Lower Bound	Upper Bound
	1.00	3	1.15535	0.0936645	0.0540772	0.922676	1.38803	1.0472	1.20943
	2.00	3	1.00204	0.0782074	0.0451531	0.807766	1.19632	0.911738	1.0472			2	83.3333	4.16667	a
	3.00	3	0.914778	0.130926	0.0755903	0.589539	1.24002	0.785398	1.0472			4	70.8333	4.16667	a
	4.00	3	0.740245	0.19797	0.114298	0.24846	1.23203	0.523599	0.911738			6	62.5	7.21688	ab
	Total	12	0.953105	0.193691	0.0559138	0.830039	1.07617	0.523599	1.20943			8	45.8333	11.024	b
	ANOVA
	VAR00001
		Sum of Squares	df	Mean Square	F	Sig.
	Between Groups	0.270232	3	0.0900772	5.05886	0.029701
	Within Groups	0.142447	8	0.0178058
	Total	0.412678	11
	Multiple Comparisons
	Dependent Variable: VAR00001 LSD
	(I) VAR00002		Mean Difference (I-J)	Std. Error	Sig.	95% Confidence Interval
						Lower Bound	Upper Bound
	1.00	2.00	0.153308	0.108952	0.197037	-0.0979363	0.404551
		3.00	0.240574	0.108952	0.0582559	-0.0106699	0.491818
		4.00	.41511*	0.108952	0.00516266	0.163863	0.666351
	2.00	1.00	-0.153308	0.108952	0.197037	-0.404551	0.0979363
		3.00	0.0872665	0.108952	0.446287	-0.163977	0.33851
		4.00	.26180*	0.108952	0.0429827	0.0105556	0.513043
	3.00	1.00	-0.240574	0.108952	0.0582559	-0.491818	0.0106699
		2.00	-0.0872665	0.108952	0.446287	-0.33851	0.163977
		4.00	0.174533	0.108952	0.14784	-0.0767109	0.425777
	4.00	1.00	-.41511*	0.108952	0.00516266	-0.666351	-0.163863
		2.00	-.26180*	0.108952	0.0429827	-0.513043	-0.0105556
		3.00	-0.174533	0.108952	0.14784	-0.425777	0.0767109
	*. The mean difference is significant at the 0.05 level.

## Sheet: B
		32.38	32.74	32.57	24.81	24.87	24.58	31.64	31.64	31.43	27.44	27.56	27.5
		32.74	32.15	31.86	31.05	29.84	30.91	32.58	32.81	32.87	25.03	24.92	25.16
		31.39	31.2	31.31	30.61	30.47	30.52	32.34	32.5	32.39	28.06	28.08	28.03
		34.1	34.11	34.15	31.13	31.16	30.79	31.75	31.71	31.76	26.96	26.99	26.88
		32.2	32.6	32.53	30.85	30.37	30.76	33.19	34.61	34.33	28.96	29.02	29.08
		35.02	34.85	35.14	29.94	30.36	30.09	32.98	32.7	32.78	23.59	23.61	23.71
		31.64	32.14	31.61	29.36	29.37	29.17	33.39	33.75	33.68	31.97	32.35	32.08
		31.97	31.8	31.96	29.42	29.27	29.07	32.4	32.64	N/A	27.54	27.45	32.62
	1-0415	Actin					TYV1
	4	32.38	32.74	32.57	32.5633		24.81	24.87	24.58	24.7533		7.81		224.411
	5	32.74	32.15	31.86	32.25		31.05	29.84	30.91	30.6		1.65		3.13834
	7	31.39	31.2	31.31	31.3		30.61	30.47	30.52	30.5333		0.766667		1.70133
	8	34.1	34.11	34.15	34.12		31.13	31.16	30.79	31.0267		3.09333		8.53466
	10	32.2	32.6	32.53	32.4433		30.85	30.37	30.76	30.66		1.78333		3.44221
	11	35.02	34.85	35.14	35.0033		29.94	30.36	30.09	30.13		4.87333		29.3102
	12	31.64	32.14	31.61	31.7967		29.36	29.37	29.17	29.3		2.49667		5.6438
	18	31.97	31.8	31.96	31.91		29.42	29.27	29.07	29.2533		2.65667		6.30574
	2-0423	Actin
	1	31.64	31.64	31.43	31.57		27.44	27.56	27.5	27.5		4.07		16.7955
	5	32.58	32.81	32.87	32.7533		25.03	24.92	25.16	25.0367		7.71667		210.353
	6	32.34	32.5	32.39	32.41		28.06	28.08	28.03	28.0567		4.35333		20.4401
	8	31.75	31.71	31.76	31.74		26.96	26.99	26.88	26.9433		4.79667		27.7933
	12	33.19	34.61	34.33	34.0433		28.96	29.02	29.08	29.02		5.02333		32.5218
	14	32.98	32.7	32.78	32.82		23.59	23.61	23.71	23.6367		9.18333		581.378
	16	33.39	33.75	33.68	33.6067		31.97	32.35	32.08	32.1333		1.47333		2.77663
	20	32.4	32.64		32.52		27.54	27.45		27.495		5.025		32.5594
	3-0428	Actin					TYV1
	1	33.91	33.84	33.44	33.73		25.57	25.62	25.54	25.5767		8.15333		284.707
	2	32.52	32.43	32.52	32.49		27.38	27.24	27.2	27.2733		5.21667		37.1855
	3	32.55	32.74	32.85	32.7133		23.3	23.22	23.26	23.26		9.45333		701.03
	5	30.32	30.5	30.47	30.43		27.3	27.38	27.18	27.2867		3.14333		8.83563
	9	32.91	32.99	33.15	33.0167		24.25	24.19	24.2	24.2133		8.80333		446.753
	10	33.36	33.09	33.23	33.2267		30.1	30.01	29.83	29.98		3.24667		9.4917
	15	32.66	32.74	32.72	32.7067		25.94	25.88	25.81	25.8767		6.83		113.772
	16	32.26	32.15	32.17	32.1933		22.53	22.47	22.49	22.4967		9.69667		829.827
	4-0505	Actin
	1	31.85	31.76	31.82	31.81		23.38	23.47	23.45	23.4333		8.37667		332.375
	2	31.82	31.95	31.92	31.8967		22.6	22.5	22.67	22.59		9.30667		633.265
	4	32.63	32.92	32.75	32.7667		26.32	26.23	26.34	26.2967		6.47		88.647
	5	32.79	33	32.84	32.8767		26.7	26.69	26.7	26.6967		6.18		72.5046
	6	34.91	34.6	34.73	34.7467		23.91	24	24.01	23.9733		10.7733		1750.24
	7	36.43	36.52	36.19	36.38		24.17	23.95	24	24.04		12.34		5184.54
	8	31.57	31.6	31.65	31.6067		19.8	20.09	19.95	19.9467		11.66		3236.01
	10	33.74	34.18		33.96		23.14	22.8		22.97		10.99		2033.85
		1	224.411			Descriptives
		1	3.13834			VAR00002
		1	1.70133				N	Mean	Std. Deviation	Std. Error	95% Confidence Interval for Mean		Minimum	Maximum
		1	8.53466								Lower Bound	Upper Bound						Mean	Std. Error
		1	3.44221			1.00	8	35.3109	76.917	27.1943	-28.9933	99.6151	1.70133	224.411
		1	29.3102			2.00	8	115.577	199.636	70.582	-51.3228	282.477	2.77663	581.378			2	1666.43	638.914	a
		1	5.6438			3.00	8	303.95	324.282	114.651	32.8437	575.057	8.83563	829.827			4	303.95	114.651	b
		1	6.30574			4.00	8	1666.43	1807.12	638.914	155.637	3177.22	72.5046	5184.54			6	115.577	70.582	b
		2	16.7955			Total	32	530.317	1107	195.691	131.202	929.431	1.70133	5184.54			8	35.3109	27.1943	b
		2	210.353
		2	20.4401			ANOVA
		2	27.7933			VAR00002
		2	32.5218				Sum of Squares	df	Mean Square	F	Sig.
		2	581.378			Between Groups	1.40723e+07	3	4.69075e+06	5.49169	0.00427231
		2	2.77663			Within Groups	2.39163e+07	28	854155
		2	32.5594			Total	3.79886e+07	31
		3	284.707
		3	37.1855			Multiple Comparisons
		3	701.03			Dependent Variable: VAR00001 LSD
		3	8.83563			VAR00001		Mean Difference (I-J)	Std. Error	Sig.	95% Confidence Interval
		3	446.753								Lower Bound	Upper Bound
		3	9.4917			1.00	2.00	-80.2663	462.102	0.863352	-1026.84	866.308
		3	113.772				3.00	-268.639	462.102	0.565661	-1215.21	677.935
		3	829.827				4.00	-1631.11769*	462.102	0.00145888	-2577.69	-684.544
		4	332.375			2.00	1.00	80.2663	462.102	0.863352	-866.308	1026.84
		4	633.265				3.00	-188.373	462.102	0.686636	-1134.95	758.201
		4	88.647				4.00	-1550.85140*	462.102	0.00228702	-2497.43	-604.277
		4	72.5046			3.00	1.00	268.639	462.102	0.565661	-677.935	1215.21
		4	1750.24				2.00	188.373	462.102	0.686636	-758.201	1134.95
		4	5184.54				4.00	-1362.47839*	462.102	0.00637915	-2309.05	-415.904
		4	3236.01			4.00	1.00	1631.11769*	462.102	0.00145888	684.544	2577.69
		4	2033.85				2.00	1550.85140*	462.102	0.00228702	604.277	2497.43
							3.00	1362.47839*	462.102	0.00637915	415.904	2309.05
						*. The mean difference is significant at the 0.05 level.
