# Supplementary material for: Enhanced Age-Related Resistance to Tomato Yellow Leaf Curl Virus in Tomato Is Associated With Higher Basal Resistance
Source: Front Plant Sci. 2021 Jul 29;12:685382. doi: 10.3389/fpls.2021.685382 (PMC8358113; doi:10.3389/fpls.2021.685382)
Supplement: Supplementary file 5 [file Data_Sheet_4.XLSX]

## Sheet: A
					sqrt	Asin
		2 leaves	7/7	1	1	1.5708			2 leaves					4 leaves					8 leaves
			7/7	1	1	1.5708
			7/7	1	1	1.5708
		4 leaves	7/7	1	1	1.5708
			7/7	1	1	1.5708
			7/7	1	1	1.5708
		6 leaves	7/7	1	1	1.5708
			6/7	0.857143	0.92582	1.1832								6 leaves
			7/7	1	1	1.5708
		8 leaves	5/7	0.714286	0.845154	1.00685
			7/7	1	1	1.5708
			5/7	0.714286	0.845154	1.00685
	Data for figure
	Descriptives
	VAR00010
		N	Mean	Std. Deviation	Std. Error	95% Confidence Interval for Mean		Minimum	Maximum
						Lower Bound	Upper Bound					2 leaves	1	0
	1.00	3	1	0	0	1	1	1	1			4 leaves	1	0
	2.00	3	1	0	0	1	1	1	1			6 leaves	0.953333	0.0466667
	3.00	3	0.953333	0.080829	0.0466667	0.752543	1.15412	0.86	1			8 leaves	0.806667	0.0966667
	4.00	3	0.806667	0.167432	0.0966667	0.390744	1.22259	0.71	1
	Total	12	0.94	0.114654	0.0330977	0.867153	1.01285	0.71	1
												2 leaves	100	0	a
	Statistic analysis											4 leaves	100	0	a
												6 leaves	95.3333	4.66667	ab
	Descriptives											8 leaves	80.6667	9.66667	b
	VAR00010
		N	Mean	Std. Deviation	Std. Error	95% Confidence Interval for Mean		Minimum	Maximum
						Lower Bound	Upper Bound
	1.00	3	1.5708	0	0	1.5708	1.5708	1.5708	1.5708
	2.00	3	1.5708	0	0	1.5708	1.5708	1.5708	1.5708
	3.00	3	1.4416	0.223779	0.129199	0.885699	1.9975	1.1832	1.5708
	4.00	3	1.19483	0.325592	0.187981	0.386018	2.00365	1.00685	1.5708
	Total	12	1.44451	0.232556	0.067133	1.29675	1.59226	1.00685	1.5708
	ANOVA
	VAR00010
		Sum of Squares	df	Mean Square	F	Sig.
	Between Groups	0.282728	3	0.0942428	2.41513	0.141768
	Within Groups	0.312175	8	0.0390219
	Total	0.594903	11
	Multiple Comparisons
	Dependent Variable: VAR00010 LSD
	(I) VAR00009		Mean Difference (I-J)	Std. Error	Sig.	95% Confidence Interval
						Lower Bound	Upper Bound
	1.00	2.00	0	0.16129	1	-0.371936	0.371936
		3.00	0.129199	0.16129	0.446249	-0.242737	0.501135
		4.00	.37596*	0.16129	0.0480894	0.0040255	0.747898
	2.00	1.00	0	0.16129	1	-0.371936	0.371936
		3.00	0.129199	0.16129	0.446249	-0.242737	0.501135
		4.00	.37596*	0.16129	0.0480894	0.0040255	0.747898
	3.00	1.00	-0.129199	0.16129	0.446249	-0.501135	0.242737
		2.00	-0.129199	0.16129	0.446249	-0.501135	0.242737
		4.00	0.246763	0.16129	0.164563	-0.125173	0.618699
	4.00	1.00	-.37596*	0.16129	0.0480894	-0.747898	-0.0040255
		2.00	-.37596*	0.16129	0.0480894	-0.747898	-0.0040255
		3.00	-0.246763	0.16129	0.164563	-0.618699	0.125173
	*. The mean difference is significant at the 0.05 level.

## Sheet: B
		31.04	30.67	32.24	30.64	32.41	31.17	29.65	31.82	31.23
		31.32	31.34	32.33	31.1	32.63	31.59	30.03	32	31.94
		18.77	23.14	21.7	18.67	19.15	18.09	21.12	32.39	32.11
		19.24	23.5	22.08	18.94	19.61	18.57	21.8	32.32	31.68
		30.56	31.14	28.37	31.19	28.73	30.9	30.28	30.21	29.54
		31.29	31.66	28.92	31.63	29.25	31.27	30.89	30.49	29.98
		17.63	21.02	19.06	20.96	20.34	22.91	20.41	31.67	32.02
		18.22	21.44	19.78	21.45	20.87	23.45	20.96	30.1	32.24
	2 leaves	Actin					TYV1
		31.04	31.32		31.18		18.77	19.24		19.005		12.175		4624.24
		30.67	31.34		31.005		23.14	23.5		23.32		7.685		205.786
		32.24	32.33		32.285		21.7	22.08		21.89		10.395		1346.5
		30.64	31.1		30.87		18.67	18.94		18.805		12.065		4284.76
		32.41	32.63		32.52		19.15	19.61		19.38		13.14		9026.81
		31.17	31.59		31.38		18.09	18.57		18.33		13.05		8480.89
		29.65	30.03		29.84		21.12	21.8		21.46		8.38		333.144
		31.82	32		31.91		32.39	32.32		32.355		-0.445		0.734584
		31.23	31.94		31.585		32.11	31.68		31.895		-0.31		0.806642
	4 leaves	30.56	31.29		30.925		17.63	18.22		17.925		13		8192
		31.14	31.66		31.4		21.02	21.44		21.23		10.17		1152.06
		28.37	28.92		28.645		19.06	19.78		19.42		9.225		598.414
		31.19	31.63		31.41		20.96	21.45		21.205		10.205		1180.35
		28.73	29.25		28.99		20.34	20.87		20.605		8.385		334.3
		30.9	31.27		31.085		22.91	23.45		23.18		7.905		239.686
		30.28	30.89		30.585		20.41	20.96		20.685		9.9		955.426
		30.21	30.49		30.35		31.67	30.1		30.885		-0.535		0.690159
		29.54	29.98		29.76		32.02	32.24		32.13		-2.37		0.193446
			31.41	30.02	30.42	30.26	30.76	30.21	31.57	29.77	28.9
			31.71	30.57	31.09	30.8	31.42	30.61	31.83	30.07	29.36
			18.79	21.01	21.97	22.84	17.46	23.88	22.32	32.38	32.05
			19.21	21.48	22.41	23.25	17.85	24.2	22.76	32.95	32.7
			32.13	30.93	31.27	31.06	29.47	30.19	33	28.93	28.33
			32.7	31.16	31.99	31.37	29.99	30.47	29.76	N/A	28.8
			21.2	20.59	20.39	21.01	15.73	16.25	27.59	31.63	32.38
			21.78	20.98	20.92	21.37	16.34	16.71	27.96	33.62	33.12
	6 leaves	Actin					TYV1
		31.41	31.71		31.56		18.79	19.21		19		12.56		6038.61
		30.02	30.57		30.295		21.01	21.48		21.245		9.05		530.056
		30.42	31.09		30.755		21.97	22.41		22.19		8.565		378.723
		30.26	30.8		30.53		22.84	23.25		23.045		7.485		179.147
		30.76	31.42		31.09		17.46	17.85		17.655		13.435		11074.9
		30.21	30.61		30.41		23.88	24.2		24.04		6.37		82.7106
		31.57	31.83		31.7		22.32	22.76		22.54		9.16		572.051
		29.77	30.07		29.92		32.38	32.95		32.665		-2.745		0.149167
		28.9	29.36		29.13		32.05	32.7		32.375		-3.245		0.105477
	8 leaves	32.13	32.7		32.415		21.2	21.78		21.49		10.925		1944.25
		30.93	31.16		31.045		20.59	20.98		20.785		10.26		1226.22
		31.27	31.99		31.63		20.39	20.92		20.655		10.975		2012.82
		31.06	31.37		31.215		21.01	21.37		21.19		10.025		1041.9
		29.47	29.99		29.73		15.73	16.34		16.035		13.695		13261.9
		30.19	30.47		30.33		16.25	16.71		16.48		13.85		14766.1
		33	29.76		31.38		27.59	27.96		27.775		3.605		12.1678
		28.93	N/A		28.93		31.63	33.62		32.625		-3.695		0.0772137
		28.33	28.8		28.565		32.38	33.12		32.75		-4.185		0.0549781
	2 leaves	4624.24
		205.786			Descriptives
		1346.5			VAR00008
		4284.76				N	Mean	Std. Deviation	Std. Error	95% Confidence Interval for Mean		Minimum	Maximum
		9026.81								Lower Bound	Upper Bound
		8480.89			1.00	7	4043.16	3667.15	1386.05	651.615	7434.71	205.786	9026.81
		333.144			2.00	7	1807.46	2840.22	1073.5	-819.301	4434.23	239.686	8192
	4 leaves	8192			3.00	7	2693.74	4264.47	1611.82	-1250.24	6637.71	82.7106	11074.9
		1152.06			4.00	7	4895.05	6279.67	2373.49	-912.679	10702.8	12.1678	14766.1
		598.414			Total	28	3359.85	4365.48	824.998	1667.1	5052.61	12.1678	14766.1
		1180.35
		334.3			ANOVA
		239.686			VAR00008
		955.426				Sum of Squares	df	Mean Square	F	Sig.					2 leaves	4043.16	1386.05	a
	6 leaves	6038.61			Between Groups	3.97416e+07	3	1.32472e+07	0.669601	0.578994					4 leaves	1807.46	1073.5	a
		530.056			Within Groups	4.74809e+08	24	1.97837e+07							6 leaves	2693.74	1611.82	a
		378.723			Total	5.1455e+08	27								8 leaves	4895.05	2373.49	a
		179.147
		11074.9			Multiple Comparisons
		82.7106			Dependent Variable: VAR00008 LSD
		572.051			(I) VAR00007		Mean Difference (I-J)	Std. Error	Sig.	95% Confidence Interval
	8 leaves	1944.25								Lower Bound	Upper Bound
		1226.22			1.00	2.00	2235.7	2377.5	0.356403	-2671.21	7142.61
		2012.82				3.00	1349.43	2377.5	0.57559	-3557.48	6256.34
		1041.9				4.00	-851.888	2377.5	0.723242	-5758.8	4055.02
		13261.9			2.00	1.00	-2235.7	2377.5	0.356403	-7142.61	2671.21
		14766.1				3.00	-886.273	2377.5	0.712587	-5793.18	4020.64
		12.1678				4.00	-3087.59	2377.5	0.206397	-7994.5	1819.32
					3.00	1.00	-1349.43	2377.5	0.57559	-6256.34	3557.48
						2.00	886.273	2377.5	0.712587	-4020.64	5793.18
						4.00	-2201.31	2377.5	0.363718	-7108.22	2705.6
					4.00	1.00	851.888	2377.5	0.723242	-4055.02	5758.8
						2.00	3087.59	2377.5	0.206397	-1819.32	7994.5
						3.00	2201.31	2377.5	0.363718	-2705.6	7108.22

## Sheet: C
																						8	6	4	2
				sqrt	ASIN
	2	5/8	0.625	0.790569	0.911738
		5/8	0.625	0.790569	0.911738
		6/8	0.75	0.866025	1.0472				8						4
	4	7/8	0.875	0.935414	1.20943
		7/8	0.875	0.935414	1.20943
		7/8	0.875	0.935414	1.20943
	6	4/8	0.5	0.707107	0.785398
		4/8	0.5	0.707107	0.785398				6						2
		5/7	0.714286	0.845154	1.00685
	8	4/8	0.5	0.707107	0.785398
		6/8	0.75	0.866025	1.0472
		2/8	0.25	0.5	0.523599
	Data for figure
	Descriptives
	VAR00002
		N	Mean	Std. Deviation	Std. Error	95% Confidence Interval for Mean		Minimum	Maximum
						Lower Bound	Upper Bound
	1.00	3	0.666667	0.0721688	0.0416667	0.487389	0.845944	0.625	0.75
	2.00	3	0.875	0	0	0.875	0.875	0.875	0.875
	3.00	3	0.571429	0.123718	0.0714286	0.264096	0.878761	0.5	0.7143
	4.00	3	0.5	0.25	0.144338	-0.121034	1.12103	0.25	0.75
	Total	12	0.653274	0.191793	0.0553658	0.531415	0.775133	0.25	0.875
											2	0.666667	0.0416667	ab
	Statistic analysis										4	0.875	0	a
											6	0.571429	0.0714286	b
	Descriptives										8	0.5	0.144338	b
	VAR00002
		N	Mean	Std. Deviation	Std. Error	95% Confidence Interval for Mean		Minimum	Maximum
						Lower Bound	Upper Bound				2	66.6667	4.16667	ab
	1.00	3	0.956891	0.0782074	0.0451531	0.762613	1.15117	0.9117	1.0472		4	87.5	0	a
	2.00	3	1.20943	0	0	1.20943	1.20943	1.2094	1.2094		6	57.1429	7.14286	b
	3.00	3	0.859217	0.127857	0.0738185	0.541601	1.17683	0.7854	1.0069		8	50	14.4338	b
	4.00	3	0.785398	0.261799	0.15115	0.135052	1.43574	0.5236	1.0472
	Total	12	0.952734	0.211053	0.0609256	0.818637	1.08683	0.5236	1.2094
	ANOVA
	VAR00002
		Sum of Squares	df	Mean Square	F	Sig.
	Between Groups	0.308	3	0.103	4.512	0.039
	Within Groups	0.182	8	0.023
	Total	0.49	11
	Multiple Comparisons
	Dependent Variable: VAR00002 LSD
	(I) VAR00001		Mean Difference (I-J)	Std. Error	Sig.	95% Confidence Interval
						Lower Bound	Upper Bound
	1.00	2.00	-0.252538	0.123155	0.074	-0.536534	0.031458
		3.00	0.0976747	0.123155	0.451	-0.186321	0.381671
		4.00	0.171493	0.123155	0.201	-0.112503	0.455489
	2.00	1.00	0.252538	0.123155	0.074	-0.031458	0.536534
		3.00	.3502125*	0.123155	0.022	0.066217	0.634208
		4.00	.4240310*	0.123155	0.009	0.140035	0.708027
	3.00	1.00	-0.0976747	0.123155	0.451	-0.381671	0.186321
		2.00	-.3502125*	0.123155	0.022	-0.634208	-0.066217
		4.00	0.0738185	0.123155	0.565	-0.210177	0.357814
	4.00	1.00	-0.171493	0.123155	0.201	-0.455489	0.112503
		2.00	-.4240310*	0.123155	0.009	-0.708027	-0.140035
		3.00	-0.0738185	0.123155	0.565	-0.357814	0.210177
	*. The mean difference is significant at the 0.05 level.

## Sheet: D
		34.09	34.16	34.03	19.35	19.4	19.38	33.46	33.33	33.16	31.09	31.39	31.27
		32.45	32.43	32.57	17.29	17.19	17.24	34.12	34.1	34.19	17.61	17.37	17.49
		37.02	36.91	37.2	20.15	19.84	20.19	34.07	34.2	34.14	17.2	17.14	17.26
		36.12	36.28	36.1	20.66	20.76	20.56	32.8	33.14	33.19	17.12	16.79	16.54
		31.55	31.61	31.65	22.93	23.02	22.85	33.25	33.4	33.2	17.22	16.86	17.11
		32.98	32.78	32.71	20.15	20.1	19.93	35.21	35.46	35.26	20.66	20.58	20.53
		31.81	31.81	31.95	21.01	20.99	20.56	32.12	32.33	32.2	30.99	30.66	30.74
		31.01	30.76	30.97	15.92	15.96	15.88	34.34	34.76	34.65	18.49	18.3	N/A
	4-0428	Actin					TYV1
	1	34.09	34.16	34.03	34.0933		19.35	19.4	19.38	19.3767		14.7167		26925.1
	3	32.45	32.43	32.57	32.4833		17.29	17.19	17.24	17.24		15.2433		38788.3
	4	37.02	36.91	37.2	37.0433		20.15	19.84	20.19	20.06		16.9833		129567
	5	36.12	36.28	36.1	36.1667		20.66	20.76	20.56	20.66		15.5067		46555.6
	6	31.55	31.61	31.65	31.6033		22.93	23.02	22.85	22.9333		8.67		407.315
	7	32.98	32.78	32.71	32.8233		20.15	20.1	19.93	20.06		12.7633		6952.58
	8	31.81	31.81	31.95	31.8567		21.01	20.99	20.56	20.8533		11.0033		2052.74
	9	31.01	30.76	30.97	30.9133		15.92	15.96	15.88	15.92		14.9933		32616.9
	2-0505	Actin
	1	33.46	33.33	33.16	33.3167		31.09	31.39	31.27	31.25		2.06667		4.18918
	2	34.12	34.1	34.19	34.1367		17.61	17.37	17.49	17.49		16.6467		102600
	4	34.07	34.2	34.14	34.1367		17.2	17.14	17.26	17.2		16.9367		125442
	6	32.8	33.14	33.19	33.0433		17.12	16.79	16.54	16.8167		16.2267		76685.5
	7	33.25	33.4	33.2	33.2833		17.22	16.86	17.11	17.0633		16.22		76332
	8	35.21	35.46	35.26	35.31		20.66	20.58	20.53	20.59		14.72		26987.4
	9	32.12	32.33	32.2	32.2167		30.99	30.66	30.74	30.7967		1.42		2.67586
	11	34.34	34.76	34.65	34.5833		18.49	18.3		18.395		16.1883		74674.8
		33.31	33.3	33.16	21.94	21.92	21.86	32.19	32.18	32.19	16.82	16.96	17.05
		N/A	39.26	N/A	27.43	27.18	26.94	33.77	33.84	33.73	16.76	16.63	16.76
		33.59	33.69	33.91	18.47	18.45	18.47	31.91	31.94	31.77	23.48	23.4	23.41
		35.32	35.31	35.25	27.52	27.64	27.59	32.37	32.53	32.45	21.33	21.29	21.39
		32.47	32.58	32.45	24.06	24.13	24.07	33.97	33.75	33.69	20.85	20.95	20.78
		33.65	33.76	33.51	29.43	29.47	29.3	32.09	32.2	32.07	16.23	16.1	16.17
		36.14	36.01	36.01	22.85	23.04	22.75	32.2	32.29	32.36	19.42	19.53	19.45
		32.46	32.53	32.36	32.33	32.05	31.98	35.18	35.07	34.8	22.37	22.1	22.39
	8-0415	Actin					TYV1
	1	33.31	33.3	33.16	33.2567		21.94	21.92	21.86	21.9067		11.35		2610.3
	3	N/A	39.26	N/A	39.26		27.43	27.18	26.94	27.1833		12.0767		4319.55
	6	33.59	33.69	33.91	33.73		18.47	18.45	18.47	18.4633		15.2667		39420.7
	7	35.32	35.31	35.25	35.2933		27.52	27.64	27.59	27.5833		7.71		209.383
	9	32.47	32.58	32.45	32.5		24.06	24.13	24.07	24.0867		8.41333		340.93
	10	33.65	33.76	33.51	33.64		29.43	29.47	29.3	29.4		4.24		18.8959
	12	36.14	36.01	36.01	36.0533		22.85	23.04	22.75	22.88		13.1733		9237.8
	14	32.46	32.53	32.36	32.45		32.33	32.05	31.98	32.12		0.33		1.25701
	6-0423	Actin
	1	32.19	32.18	32.19	32.1867		16.82	16.96	17.05	16.9433		15.2433		38788.3
	3	33.77	33.84	33.73	33.78		16.76	16.63	16.76	16.7167		17.0633		136954
	4	31.91	31.94	31.77	31.8733		23.48	23.4	23.41	23.43		8.44333		348.094
	8	32.37	32.53	32.45	32.45		21.33	21.29	21.39	21.3367		11.1133		2215.37
	11	33.97	33.75	33.69	33.8033		20.85	20.95	20.78	20.86		12.9433		7876.47
	12	32.09	32.2	32.07	32.12		16.23	16.1	16.17	16.1667		15.9533		63450
	13	32.2	32.29	32.36	32.2833		19.42	19.53	19.45	19.4667		12.8167		7214.41
	15	35.18	35.07	34.8	35.0167		22.37	22.1	22.39	22.2867		12.73		6793.79
	8	2610.3
	8	4319.55
	8	39420.7
	8	209.383			Descriptives
	8	340.93			VAR00002
	8	18.8959				N	Mean	Std. Deviation	Std. Error	95% Confidence Interval for Mean		Minimum	Maximum
	8	9237.8								Lower Bound	Upper Bound				8 leaves	7019.86	4763.58	b
	8	1.25701			1.00	8	7019.86	13473.4	4763.58	-4244.23	18283.9	1.25701	39420.7		6 leaves	32955.1	16777.9	ab
	6	38788.3			2.00	8	32955.1	47455	16777.9	-6718.31	72628.5	348.094	136954		4 leaves	35483.1	14777.2	ab
	6	136954			3.00	8	35483.1	41796.4	14777.2	540.497	70425.8	407.315	129567		2 leaves	60341.1	16445.8	a
	6	348.094			4.00	8	60341.1	46515.8	16445.8	21452.9	99229.2	2.67586	125442
	6	2215.37			Total	32	33949.8	42430.1	7500.65	18652.1	49247.5	1.25701	136954
	6	7876.47
	6	63450			ANOVA
	6	7214.41			VAR00002
	6	6793.79				Sum of Squares	df	Mean Square	F	Sig.
	4	26925.1			Between Groups	1.14005e+10	3	3.80017e+09	2.39601	0.0893301
	4	38788.3			Within Groups	4.44092e+10	28	1.58604e+09
	4	129567			Total	5.58097e+10	31
	4	46555.6
	4	407.315			Multiple Comparisons
	4	6952.58			Dependent Variable: VAR00002 LSD
	4	2052.74			(I) VAR00001		Mean Difference (I-J)	Std. Error	Sig.	95% Confidence Interval
	4	32616.9								Lower Bound	Upper Bound
	2	4.18918			1.00	2.00	-25935.2	19912.6	0.203373	-66724.3	14853.8
	2	102600				3.00	-28463.3	19912.6	0.163949	-69252.3	12325.8
	2	125442				4.00	-53321.23828*	19912.6	0.0122575	-94110.3	-12532.2
	2	76685.5			2.00	1.00	25935.2	19912.6	0.203373	-14853.8	66724.3
	2	76332				3.00	-2528.06	19912.6	0.899881	-43317.1	38261
	2	26987.4				4.00	-27386	19912.6	0.179939	-68175.1	13403
	2	2.67586			3.00	1.00	28463.3	19912.6	0.163949	-12325.8	69252.3
	2	74674.8				2.00	2528.06	19912.6	0.899881	-38261	43317.1
						4.00	-24858	19912.6	0.222239	-65647	15931.1
					4.00	1.00	53321.23828*	19912.6	0.0122575	12532.2	94110.3
						2.00	27386	19912.6	0.179939	-13403	68175.1
						3.00	24858	19912.6	0.222239	-15931.1	65647
					*. The mean difference is significant at the 0.05 level.

## Sheet: E
		Survived	percentage	Sqrt	Asin
2 leaves	1	3	0.6	0.774597	0.886077
	2	4	0.8	0.894427	1.10715			Descriptives
	3	4	0.8	0.894427	1.10715			VAR00002
	4	2	0.4	0.632456	0.684719				N	Mean	Std. Deviation	Std. Error	95% Confidence Interval for Mean		Minimum	Maximum
	5	4	0.8	0.894427	1.10715								Lower Bound	Upper Bound
	6	4	0.8	0.894427	1.10715			1	21	0.7714	0.17071	0.03725	0.6937	0.8491	0.4	1
	7	5	1	1	1.5708			2	23	0.8435	0.1701	0.03547	0.7699	0.917	0.4	1
	8	3	0.6	0.774597	0.886077			3	23	0.9217	0.0998	0.02081	0.8786	0.9649	0.8	1
	9	5	1	1	1.5708			4	24	0.8167	0.16594	0.03387	0.7466	0.8867	0.4	1
	10	5	1	1	1.5708			Total	91	0.8396	0.16116	0.01689	0.806	0.8731	0.4	1
	11	3	0.6	0.774597	0.886077
	12	3	0.6	0.774597	0.886077
	13	4	0.8	0.894427	1.10715
	14	4	0.8	0.894427	1.10715
	15	3	0.6	0.774597	0.886077
	16	4	0.8	0.894427	1.10715
	17	3	0.6	0.774597	0.886077
	18	5	1	1	1.5708			Descriptives											2 leaves	0.7714	0.03725	b
	19	5	1	1	1.5708			VAR00002											4 leaves	0.8435	0.03547	ab
	20	4	0.8	0.894427	1.10715				N	Mean	Std. Deviation	Std. Error	95% Confidence Interval for Mean		Minimum	Maximum			6 leaves	0.9217	0.02081	a
	21	4	0.8	0.894427	1.10715								Lower Bound	Upper Bound					8 leaves	0.8167	0.03387	b
4 leaves	1	5	1	1	1.5708			1	21	1.1343	0.27668	0.06038	1.0083	1.2602	0.68	1.57
	2	3	0.6	0.774597	0.886077			2	23	1.2615	0.29592	0.0617	1.1336	1.3895	0.68	1.57
	3	3	0.6	0.774597	0.886077			3	23	1.3894	0.23137	0.04824	1.2893	1.4894	1.11	1.57
	4	4	0.8	0.894427	1.10715			4	24	1.2073	0.28386	0.05794	1.0874	1.3271	0.68	1.57
	5	4	0.8	0.894427	1.10715			Total	91	1.2502	0.28409	0.02978	1.191	1.3093	0.68	1.57
	6	5	1	1	1.5708
	7	5	1	1	1.5708
	8	4	0.8	0.894427	1.10715
	9	4	0.8	0.894427	1.10715			ANOVA
	10	3	0.6	0.774597	0.886077			VAR00002
	11	4	0.8	0.894427	1.10715				Sum of Squares	df	Mean Square	F	Sig.
	12	5	1	1	1.5708			Between Groups	0.775	3	0.258	3.464	0.02
	13	5	1	1	1.5708			Within Groups	6.489	87	0.075
	14	5	1	1	1.5708			Total	7.263	90
	15	5	1	1	1.5708
	16	5	1	1	1.5708
	17	4	0.8	0.894427	1.10715
	18	5	1	1	1.5708			Multiple Comparisons
	19	5	1	1	1.5708			Dependent Variable: VAR00005
	20	4	0.8	0.894427	1.10715			LSD
	21	4	0.8	0.894427	1.10715			(I) VAR00001		Mean Difference (I-J)	Std. Error	Sig.	95% Confidence Interval
	22	4	0.8	0.894427	1.10715								Lower Bound	Upper Bound
	23	2	0.4	0.632456	0.684719			1	2	-0.12727	0.08243	0.126	-0.2911	0.0366
6 Leaves	1	4	0.8	0.894427	1.10715				3	-.25511*	0.08243	0.003	-0.4189	-0.0913
	2	5	1	1	1.5708				4	-0.07299	0.0816	0.374	-0.2352	0.0892
	3	4	0.8	0.894427	1.10715			2	1	0.12727	0.08243	0.126	-0.0366	0.2911
	4	5	1	1	1.5708				3	-0.12784	0.08053	0.116	-0.2879	0.0322
	5	5	1	1	1.5708				4	0.05428	0.07969	0.498	-0.1041	0.2127
	6	5	1	1	1.5708			3	1	.25511*	0.08243	0.003	0.0913	0.4189
	7	5	1	1	1.5708				2	0.12784	0.08053	0.116	-0.0322	0.2879
	8	5	1	1	1.5708				4	.18212*	0.07969	0.025	0.0237	0.3405
	9	4	0.8	0.894427	1.10715			4	1	0.07299	0.0816	0.374	-0.0892	0.2352
	10	5	1	1	1.5708				2	-0.05428	0.07969	0.498	-0.2127	0.1041
	11	5	1	1	1.5708				3	-.18212*	0.07969	0.025	-0.3405	-0.0237
	12	4	0.8	0.894427	1.10715			*. The mean difference is significant at the 0.05 level.
	13	5	1	1	1.5708
	14	5	1	1	1.5708
	15	4	0.8	0.894427	1.10715
	16	4	0.8	0.894427	1.10715
	17	4	0.8	0.894427	1.10715
	18	5	1	1	1.5708
	19	4	0.8	0.894427	1.10715
	20	5	1	1	1.5708
	21	5	1	1	1.5708
	22	4	0.8	0.894427	1.10715
	23	5	1	1	1.5708
8 leaves	1	4	0.8	0.894427	1.10715
	2	3	0.6	0.774597	0.886077
	3	4	0.8	0.894427	1.10715
	4	4	0.8	0.894427	1.10715
	5	4	0.8	0.894427	1.10715
	6	5	1	1	1.5708
	7	4	0.8	0.894427	1.10715
	8	3	0.6	0.774597	0.886077
	9	5	1	1	1.5708
	10	2	0.4	0.632456	0.684719
	11	5	1	1	1.5708
	12	5	1	1	1.5708
	13	4	0.8	0.894427	1.10715
	14	3	0.6	0.774597	0.886077
	15	3	0.6	0.774597	0.886077
	16	4	0.8	0.894427	1.10715
	17	4	0.8	0.894427	1.10715
	18	4	0.8	0.894427	1.10715
	19	5	1	1	1.5708
	20	5	1	1	1.5708
	21	4	0.8	0.894427	1.10715
	22	5	1	1	1.5708
	23	4	0.8	0.894427	1.10715
	24	5	1	1	1.5708

## Sheet: F
		20.44	20.33	20.29	15.61	15.7	15.73	20.26	20.19	20.18	15.76	16.09	15.95
		20.5	20.39	20.5	15.81	15.82	15.8	20.21	20.37	20.32	16.06	16	16.17
		20.05	20.1	20.09	16	15.81	15.93	19.88	19.92	20.15	16.25	16.24	16.19
		20.6	20.5	20.37	16.04	16.19	16.18	20.34	20.39	20.42	16.42	16.3	16.37
		20.06	20.19	19.99	15.53	15.48	15.48	19.74	19.9	19.77	15.57	15.51	15.49
		20.65	20.51	20.34	16.17	16.33	16.2	20.3	20.4	20.28	16.77	16.65	16.8
		20.11	20.14	20.14	15.55	15.31	15.33	19.84	19.82	19.78	16.32	16.27	16.31
		20.71	20.33	20.45	16.43	16.38	16.29	20.57	20.59	N/A	16.11	16.12	31.74
	0415	Actin					TYV1
	1	20.44	20.33	20.29	20.3533		15.61	15.7	15.73	15.68		4.67333		25.5161		22.2701
	2	20.5	20.39	20.5	20.4633		15.81	15.82	15.8	15.81		4.65333		25.1648
	3	20.05	20.1	20.09	20.08		16	15.81	15.93	15.9133		4.16667		17.9594
	4	20.6	20.5	20.37	20.49		16.04	16.19	16.18	16.1367		4.35333		20.4401
	0423
	1	20.06	20.19	19.99	20.08		15.53	15.48	15.48	15.4967		4.58333		23.9729		21.8324
	2	20.65	20.51	20.34	20.5		16.17	16.33	16.2	16.2333		4.26667		19.2484
	3	20.11	20.14	20.14	20.13		15.55	15.31	15.33	15.3967		4.73333		26.5996
	4	20.71	20.33	20.45	20.4967		16.43	16.38	16.29	16.3667		4.13		17.5087
	0428	Actin
	1	20.26	20.19	20.18	20.21		15.76	16.09	15.95	15.9333		4.27667		19.3823		16.9503
	2	20.21	20.37	20.32	20.3		16.06	16	16.17	16.0767		4.22333		18.6788
	3	19.88	19.92	20.15	19.9833		16.25	16.24	16.19	16.2267		3.75667		13.5167
	4	20.34	20.39	20.42	20.3833		16.42	16.3	16.37	16.3633		4.02		16.2234
	0505
	1	19.74	19.9	19.77	19.8033		15.57	15.51	15.49	15.5233		4.28		19.4271		16.2363
	2	20.3	20.4	20.28	20.3267		16.77	16.65	16.8	16.74		3.58667		12.0142
	3	19.84	19.82	19.78	19.8133		16.32	16.27	16.31	16.3		3.51333		11.4188
	4	20.57	20.59		20.58		16.11	16.12		16.115		4.465		22.0851
			8 leaves	25.5161
				25.1648			Descriptives
				17.9594			VAR00002
				20.4401				N	Mean	Std. Deviation	Std. Error	95% Confidence Interval for Mean		Minimum	Maximum
			6 leaves	23.9729								Lower Bound	Upper Bound				8 leaves	22.2701	1.84495	a
				19.2484			1	4	22.2701	3.68991	1.84495	16.3986	28.1416	17.96	25.52		6 leaves	21.8324	2.09522	a
				26.5996			2	4	21.8324	4.19045	2.09522	15.1645	28.5003	17.51	26.6		4 leaves	16.9503	1.32981	a
				17.5087			3	4	16.9503	2.65962	1.32981	12.7182	21.1823	13.52	19.38		2 leaves	16.2363	2.66809	a
			4 leaves	19.3823			4	4	16.2363	5.33618	2.66809	7.7452	24.7273	11.42	22.09
				18.6788			Total	16	19.3223	4.62408	1.15602	16.8583	21.7863	11.42	26.6
				13.5167
				16.2234
			2 leaves	19.4271
				12.0142			ANOVA
				11.4188			VAR00002
				22.0851				Sum of Squares	df	Mean Square	F	Sig.
							Between Groups	120.56	3	40.187	2.409	0.118
							Within Groups	200.171	12	16.681
							Total	320.731	15
							Multiple Comparisons
							Dependent Variable: VAR00002
							LSD
							(I) VAR00001		Mean Difference (I-J)	Std. Error	Sig.	95% Confidence Interval
												Lower Bound	Upper Bound
							1	2	0.43768	2.88799	0.882	-5.8547	6.7301
								3	5.3198	2.88799	0.09	-0.9726	11.6122
								4	6.03381	2.88799	0.059	-0.2586	12.3262
							2	1	-0.43768	2.88799	0.882	-6.7301	5.8547
								3	4.88212	2.88799	0.117	-1.4103	11.1745
								4	5.59612	2.88799	0.077	-0.6963	11.8885
							3	1	-5.3198	2.88799	0.09	-11.6122	0.9726
								2	-4.88212	2.88799	0.117	-11.1745	1.4103
								4	0.714	2.88799	0.809	-5.5784	7.0064
							4	1	-6.03381	2.88799	0.059	-12.3262	0.2586
								2	-5.59612	2.88799	0.077	-11.8885	0.6963
								3	-0.714	2.88799	0.809	-7.0064	5.5784
							*. The mean difference is significant at the 0.05 level.
