# Supplementary material for: Enhanced Age-Related Resistance to Tomato Yellow Leaf Curl Virus in Tomato Is Associated With Higher Basal Resistance
Source: Front Plant Sci. 2021 Jul 29;12:685382. doi: 10.3389/fpls.2021.685382 (PMC8358113; doi:10.3389/fpls.2021.685382)
Supplement: Supplementary file 6 [file Data_Sheet_5.XLSX]

## Sheet: A
					SQRT	ASIN																	2 leaves	4 leaves	6 leaves	8 leaves
		2 leaves	8/8	1	1	1.5708
			8/8	1	1	1.5708				2 leaves						6 leaves
			8/8	1	1	1.5708
		4 leaves	8/8	1	1	1.5708
			7/8	0.875	0.935414	1.20943
			7/8	0.875	0.935414	1.20943
		6 leaves	6/8	0.75	0.866025	1.0472				4 leaves						8 leaves
			8/8	1	1	1.5708
			7/8	0.875	0.935414	1.20943
		8 leaves	7/8	0.875	0.935414	1.20943
			8/8	1	1	1.5708
			8/8	1	1	1.5708
	Data for figure
	Descriptives
	VAR00002
		N	Mean	Std. Deviation	Std. Error	95% Confidence Interval for Mean		Minimum	Maximum
						Lower Bound	Upper Bound
	1.00	3	1	0	0	1	1	1	1
	2.00	3	0.916667	0.0721688	0.0416667	0.737389	1.09594	0.875	1
	3.00	3	0.875	0.125	0.0721688	0.564483	1.18552	0.75	1
	4.00	3	0.958333	0.0721688	0.0416667	0.779056	1.13761	0.875	1
	Total	12	0.9375	0.084275	0.0243281	0.883954	0.991046	0.75	1
	Statistic analysis											1	0
	Descriptives											0.916667	0.0416667
	VAR00002											0.875	0.0721688
		N	Mean	Std. Deviation	Std. Error	95% Confidence Interval for Mean		Minimum	Maximum			0.958333	0.0416667
						Lower Bound	Upper Bound
	1.00	3	1.5708	0	0	1.5708	1.5708	1.5708	1.5708		2	100	0	a
	2.00	3	1.32988	0.208635	0.120456	0.811606	1.84816	1.20943	1.5708		4	91.6667	4.16667	a
	3.00	3	1.27581	0.268036	0.154751	0.609968	1.94165	1.0472	1.5708		6	87.5	7.21688	a
	4.00	3	1.45034	0.208635	0.120456	0.932062	1.96862	1.20943	1.5708		8	95.8333	4.16667	a
	Total	12	1.40671	0.207452	0.0598861	1.2749	1.53852	1.0472	1.5708
	ANOVA
	VAR00002
		Sum of Squares	df	Mean Square	F	Sig.
	Between Groups	0.155596	3	0.0518655	1.3056	0.33788
	Within Groups	0.317802	8	0.0397252
	Total	0.473398	11
	Multiple Comparisons
	Dependent Variable: VAR00002 LSD
	(I) VAR00001		Mean Difference (I-J)	Std. Error	Sig.	95% Confidence Interval
						Lower Bound	Upper Bound
	1.00	2.00	0.240911	0.162737	0.177046	-0.134362	0.616185
		3.00	0.294989	0.162737	0.107452	-0.0802847	0.670262
		4.00	0.120456	0.162737	0.480344	-0.254818	0.495729
	2.00	1.00	-0.240911	0.162737	0.177046	-0.616185	0.134362
		3.00	0.0540772	0.162737	0.748204	-0.321196	0.429351
		4.00	-0.120456	0.162737	0.480344	-0.495729	0.254818
	3.00	1.00	-0.294989	0.162737	0.107452	-0.670262	0.0802847
		2.00	-0.0540772	0.162737	0.748204	-0.429351	0.321196
		4.00	-0.174533	0.162737	0.314787	-0.549806	0.20074
	4.00	1.00	-0.120456	0.162737	0.480344	-0.495729	0.254818
		2.00	0.120456	0.162737	0.480344	-0.254818	0.495729
		3.00	0.174533	0.162737	0.314787	-0.20074	0.549806
	*. The mean difference is significant at the 0.05 level.

## Sheet: B
		32.56	32.57	32.55	18.07	18.18	18.14	31.64	31.62	31.35	17.81	17.97	17.94
		32.46	32.74	32.45	20.15	20.08	20.05	31.75	32.02	31.82	18.11	17.98	18.28
		30.74	30.68	30.65	18.71	18.81	18.75	30.88	30.8	30.88	29.45	29.39	29.31
		33.12	33.2	33.22	24.17	24.2	24.29	32.04	31.84	32.01	21.44	21.37	21.48
		31.83	31.6	31.66	16.73	16.8	16.74	31.04	31.08	31.11	20.42	20.5	20.3
		32.06	31.87	31.82	18.02	18.1	17.98	32.18	32.19	32.2	17.64	17.66	17.75
		30.73	30.62	30.51	17.66	17.67	17.62	30.89	30.93	30.86	18.61	18.5	18.67
		33.2	33.13	33.14	17.97	17.91	17.97	32.36	32.44	N/A	21.27	21.09	32.74
	8-0415	Actin					TYV1
	15	32.56	32.57	32.55	32.56		18.07	18.18	18.14	18.13		14.43		22073.1
	16	32.46	32.74	32.45	32.55		20.15	20.08	20.05	20.0933		12.4567		5621.22
	17	30.74	30.68	30.65	30.69		18.71	18.81	18.75	18.7567		11.9333		3911.03
	18	33.12	33.2	33.22	33.18		24.17	24.2	24.29	24.22		8.96		497.999
	19	31.83	31.6	31.66	31.6967		16.73	16.8	16.74	16.7567		14.94		31433.2
	20	32.06	31.87	31.82	31.9167		18.02	18.1	17.98	18.0333		13.8833		15111.2
	21	30.73	30.62	30.51	30.62		17.66	17.67	17.62	17.65		12.97		8023.41
	22	33.2	33.13	33.14	33.1567		17.97	17.91	17.97	17.95		15.2067		37814.9
	6-0423	Actin
	15	31.64	31.62	31.35	31.5367		17.81	17.97	17.94	17.9067		13.63		12677.7
	16	31.75	32.02	31.82	31.8633		18.11	17.98	18.28	18.1233		13.74		13682.1
	17	30.88	30.8	30.88	30.8533		29.45	29.39	29.31	29.3833		1.47		2.77022
	18	32.04	31.84	32.01	31.9633		21.44	21.37	21.48	21.43		10.5333		1482
	19	31.04	31.08	31.11	31.0767		20.42	20.5	20.3	20.4067		10.67		1629.26
	20	32.18	32.19	32.2	32.19		17.64	17.66	17.75	17.6833		14.5067		23277.8
	21	30.89	30.93	30.86	30.8933		18.61	18.5	18.67	18.5933		12.3		5042.77
	22	32.36	32.44		32.4		21.27	21.09		21.18		11.22		2385.37
		32.33	32.13	32.11	17.24	17.13	17.15	30.69	30.74	30.69	15.02	15.13	15.05
		32.21	32.18	32.07	20.29	20.26	20.3	32.14	32.13	32.19	16.75	16.66	16.76
		33.61	33.79	33.76	19.13	19.09	19.06	33.96	33.86	34.11	16.84	16.86	16.76
		34.34	34.29	34.28	20.53	20.51	20.57	33.24	33.38	33.23	16.19	16.13	16.19
		32.66	32.85	32.44	18.76	18.66	18.74	31.81	31.87	31.77	18.09	18.04	17.93
		33.18	33.17	33.06	20.03	20.05	19.96	32.27	32.24	32.34	16.25	16.15	16.35
		31.31	31.46	31.34	17.08	17.11	17.05	31.34	31.24	31.24	13.21	13.25	13.29
		31.43	32.04	32.13	17.88	18.51	17.8	30.73	30.88	N/A	14.7	14.65	32.09
	4-0428	Actin					TYV1
	14	32.33	32.13	32.11	32.19		17.24	17.13	17.15	17.1733		15.0167		33148.7
	16	32.21	32.18	32.07	32.1533		20.29	20.26	20.3	20.2833		11.87		3743.05
	17	33.61	33.79	33.76	33.72		19.13	19.09	19.06	19.0933		14.6267		25296.8
	18	34.34	34.29	34.28	34.3033		20.53	20.51	20.57	20.5367		13.7667		13937.3
	19	32.66	32.85	32.44	32.65		18.76	18.66	18.74	18.72		13.93		15608
	20	33.18	33.17	33.06	33.1367		20.03	20.05	19.96	20.0133		13.1233		8923.12
	21	31.31	31.46	31.34	31.37		17.08	17.11	17.05	17.08		14.29		20031.7
	22	31.43	32.04	32.13	31.8667		17.88	18.51	17.8	18.0633		13.8033		14296.1
	2-0505	Actin
	15	30.69	30.74	30.69	30.7067		15.02	15.13	15.05	15.0667		15.64		51063.3
	16	32.14	32.13	32.19	32.1533		16.75	16.66	16.76	16.7233		15.43		44146.1
	17	33.96	33.86	34.11	33.9767		16.84	16.86	16.76	16.82		17.1567		146107
	18	33.24	33.38	33.23	33.2833		16.19	16.13	16.19	16.17		17.1133		141784
	19	31.81	31.87	31.77	31.8167		18.09	18.04	17.93	18.02		13.7967		14230.2
	20	32.27	32.24	32.34	32.2833		16.25	16.15	16.35	16.25		16.0333		67067.8
	21	31.34	31.24	31.24	31.2733		13.21	13.25	13.29	13.25		18.0233		266418
	22	30.73	30.88		30.805		14.7	14.65		14.675		16.13		71715.6
8	22073.1
8	5621.22
8	3911.03			Descriptives
8	497.999			VAR00002
8	31433.2				N	Mean	Std. Deviation	Std. Error	95% Confidence Interval for Mean		Minimum	Maximum
8	15111.2								Lower Bound	Upper Bound					2	100317	28760.5	a
8	8023.41			1.00	8	15560.8	13669.6	4832.92	4132.7	26988.8	497.999	37814.9			4	16873.1	3268.61	b
8	37814.9			2.00	8	7522.46	8220.61	2906.42	649.863	14395.1	2.77022	23277.8			6	7522.46	2906.42	b
6	12677.7			3.00	8	16873.1	9245.02	3268.61	9144.08	24602.1	3743.05	33148.7			8	15560.8	4832.92	b
6	13682.1			4.00	8	100317	81347.1	28760.5	32308.7	168324	14230.2	266418
6	2.77022			Total	32	35068.2	55218.8	9761.39	15159.7	54976.7	2.77022	266418
6	1482
6	1629.26			ANOVA
6	23277.8			VAR00002
6	5042.77				Sum of Squares	df	Mean Square	F	Sig.
6	2385.37			Between Groups	4.58217e+10	3	1.52739e+10	8.78157	0.000289952
4	33148.7			Within Groups	4.87008e+10	28	1.73931e+09
4	3743.05			Total	9.45225e+10	31
4	25296.8
4	13937.3			Multiple Comparisons
4	15608			Dependent Variable: VAR00002 LSD
4	8923.12			(I) VAR00001		Mean Difference (I-J)	Std. Error	Sig.	95% Confidence Interval
4	20031.7								Lower Bound	Upper Bound
4	14296.1			1.00	2.00	8038.29	20852.5	0.702793	-34676.2	50752.8
2	51063.3				3.00	-1312.36	20852.5	0.950265	-44026.8	41402.1
2	44146.1				4.00	-84755.78226*	20852.5	0.000353359	-127470	-42041.3
2	146107			2.00	1.00	-8038.29	20852.5	0.702793	-50752.8	34676.2
2	141784				3.00	-9350.65	20852.5	0.657303	-52065.1	33363.8
2	14230.2				4.00	-92794.07153*	20852.5	0.000124492	-135509	-50079.6
2	67067.8			3.00	1.00	1312.36	20852.5	0.950265	-41402.1	44026.8
2	266418				2.00	9350.65	20852.5	0.657303	-33363.8	52065.1
2	71715.6				4.00	-83443.42196*	20852.5	0.000418413	-126158	-40728.9
				4.00	1.00	84755.78226*	20852.5	0.000353359	42041.3	127470
					2.00	92794.07153*	20852.5	0.000124492	50079.6	135509
					3.00	83443.42196*	20852.5	0.000418413	40728.9	126158
				*. The mean difference is significant at the 0.05 level.

## Sheet: C
										2						4
			leaf stage
				Exp. 1		Exp. 2		Exp.3
			2	5/7		3/7		6/8
			4	2/7		2/6		7/10
			6	5/7		5/9		8/8
			8	6/7		2/7		4/6
			2	0.714286	0.845154	1.00685
			2	0.428571	0.654654	0.713724				6						8
			2	0.75	0.866025	1.0472
			4	0.285714	0.534522	0.563943
			4	0.333333	0.57735	0.61548
			4	0.7	0.83666	0.991157
			6	0.714286	0.845154	1.00685
			6	0.555556	0.745356	0.841069
			6	1	1	1.5708
			8	0.857143	0.92582	1.1832
			8	0.285714	0.534522	0.563943
			8	0.666667	0.816497	0.955317
	Data for figure
	Descriptives
	VAR00002
		N	Mean	Std. Deviation	Std. Error	95% Confidence Interval for Mean		Minimum	Maximum
						Lower Bound	Upper Bound
	2.00	3	0.630952	0.176174	0.101714	0.193311	1.06859	0.428571	0.75
	4.00	3	0.439683	0.226695	0.130883	-0.12346	1.00282	0.285714	0.7
	6.00	3	0.756667	0.223681	0.129142	0.201011	1.31232	0.56	1
	8.00	3	0.606667	0.29023	0.167564	-0.114304	1.32764	0.29	0.86
	Total	12	0.608492	0.230862	0.0666441	0.461809	0.755175	0.285714	1
	Statistic analysis
	Descriptives
	VAR00002												0.630952	0.101714
		N	Mean	Std. Deviation	Std. Error	95% Confidence Interval for Mean		Minimum	Maximum				0.439683	0.130883
						Lower Bound	Upper Bound						0.756667	0.129142
	2.00	3	0.922592	0.182006	0.105081	0.470464	1.37472	0.713724	1.0472				0.606667	0.167564
	4.00	3	0.723526	0.233203	0.13464	0.144219	1.30283	0.563943	0.991157
	6.00	3	1.13957	0.382539	0.220859	0.189292	2.08985	0.841069	1.5708
	8.00	3	0.90082	0.313205	0.180829	0.122776	1.67886	0.563943	1.1832			2 leaves	63.0952	10.1714	a
	Total	12	0.921628	0.29005	0.0837303	0.737338	1.10592	0.563943	1.5708			4 leaves	43.9683	13.0883	a
												6 leaves	75.6667	12.9142	a
	ANOVA											8 leaves	60.6667	16.7564	a
	VAR00002
		Sum of Squares	df	Mean Square	F	Sig.
	Between Groups	0.261535	3	0.0871782	1.05052	0.421777
	Within Groups	0.663887	8	0.0829858
	Total	0.925421	11
	Multiple Comparisons
	Dependent Variable: VAR00002 LSD
	(I) VAR00001		Mean Difference (I-J)	Std. Error	Sig.	95% Confidence Interval
						Lower Bound	Upper Bound
	2.00	4.00	0.199066	0.23521	0.421961	-0.34333	0.741461
		6.00	-0.216981	0.23521	0.383247	-0.759377	0.325415
		8.00	0.0217722	0.23521	0.928525	-0.520624	0.564168
	4.00	2.00	-0.199066	0.23521	0.421961	-0.741461	0.34333
		6.00	-0.416047	0.23521	0.114891	-0.958442	0.126349
		8.00	-0.177293	0.23521	0.47259	-0.719689	0.365103
	6.00	2.00	0.216981	0.23521	0.383247	-0.325415	0.759377
		4.00	0.416047	0.23521	0.114891	-0.126349	0.958442
		8.00	0.238753	0.23521	0.339788	-0.303643	0.781149
	8.00	2.00	-0.0217722	0.23521	0.928525	-0.564168	0.520624
		4.00	0.177293	0.23521	0.47259	-0.365103	0.719689
		6.00	-0.238753	0.23521	0.339788	-0.781149	0.303643
	*. The mean difference is significant at the 0.05 level.

## Sheet: D
		30.27	30.88	31.08	21.57	21.9	22.19	30.21	30.56	30.24	23.54	23.69	23.77
		32.02	31.76	30.85	23.11	23.16	23.33	30.38	30.22	30.13	17.62	17.73	17.87
		29.54	29.28	29.44	19.24	18.91	19.33	29.3	29.49	29.64	17.52	17.75	16.96
		30.39	30.62	30.56	19.38	19.02	18.8	31.12	31.11	31.2	22.23	22.21	22.21
		31.15	30.28	30.25	23.68	23.89	23.8	31.03	30.71	30.04	22.37	22.62	22.4
		30.21	30.08	30.04	18.26	18.24	17.28	29.36	29.66	29.65	21.16	21.13	21.09
		28.94	30.07	28.9	16.4	16.7	17.21	29.69	29.53	29.62	15.63	15.89	15.74
		29.55	29.49	29.99	16.58	16.5	16.47	30.17	29.68	N/A	18.08	17.77	33.1
		Actin					TYV1
	1-2	30.27	30.88	31.08	30.7433		21.57	21.9	22.19	21.8867		8.85667		463.577
	1-4	32.02	31.76	30.85	31.5433		23.11	23.16	23.33	23.2		8.34333		324.783
	1-6	29.54	29.28	29.44	29.42		19.24	18.91	19.33	19.16		10.26		1226.22
	1-9	30.39	30.62	30.56	30.5233		19.38	19.02	18.8	19.0667		11.4567		2810.61
	1-12	31.15	30.28	30.25	30.56		23.68	23.89	23.8	23.79		6.77		109.137
	1-15	30.21	30.08	30.04	30.11		18.26	18.24	17.28	17.9267		12.1833		4651.03
	1-17	28.94	30.07	28.9	29.3033		16.4	16.7	17.21	16.77		12.5333		5928.01
	1-18	29.55	29.49	29.99	29.6767		16.58	16.5	16.47	16.5167		13.16		9152.82
	2-1	30.21	30.56	30.24	30.3367		23.54	23.69	23.77	23.6667		6.67		101.829
	2-2	30.38	30.22	30.13	30.2433		17.62	17.73	17.87	17.74		12.5033		5806.02
	2-3	29.3	29.49	29.64	29.4767		17.52	17.75	16.96	17.41		12.0667		4289.72
	2-4	31.12	31.11	31.2	31.1433		22.23	22.21	22.21	22.2167		8.92667		486.625
	2-5	31.03	30.71	30.04	30.5933		22.37	22.62	22.4	22.4633		8.13		280.139
	2-6	29.36	29.66	29.65	29.5567		21.16	21.13	21.09	21.1267		8.43		344.892
	2-7	29.69	29.53	29.62	29.6133		15.63	15.89	15.74	15.7533		13.86		14868.8
	2-8	30.17	29.68		29.925		18.08	17.77		17.925		12		4096
		31.43	30.61	30.14	17.94	17.64	17.7	31.19	31.28	31.15	15.26	15.52	15.43
		30.79	30.72	29.92	16	16.53	16.07	29.4	29.24	29.07	16.16	15.32	15.68
		30.21	30.08	30.35	15.27	15.21	15.45	29.81	30.25	30.59	14.67	14.72	14.71
		29.21	28.87	28.96	16.11	16.18	16.55	30.41	29.78	30.29	16.07	15.6	15.08
		28.87	29.13	29.01	16.5	15.69	15.53	30.4	28.94	29.13	15.35	15.54	15.15
		30.39	30.43	30.32	17.31	17.37	17.24	29.88	29.87	29.49	15.11	15.23	15.12
		29.6	29.42	29.34	16.44	16.35	16.34	28.96	N/A	N/A	15.54	15.41	16.1
		29.76	29.56	29.86	16.47	16.82	16.75	N/A	N/A	N/A	17.13	16.3	16.96
		Actin					TYV1
	3-1	31.43	30.61	30.14	30.7267		17.94	17.64	17.7	17.76		12.9667		8004.89
	3-3	30.79	30.72	29.92	30.4767		16	16.53	16.07	16.2		14.2767		19847.5
	3-4	30.21	30.08	30.35	30.2133		15.27	15.21	15.45	15.31		14.9033		30644.3
	3-5	29.21	28.87	28.96	29.0133		16.11	16.18	16.55	16.28		12.7333		6809.5
	3-6	28.87	29.13	29.01	29.0033		16.5	15.69	15.53	15.9067		13.0967		8759.71
	3-7	30.39	30.43	30.32	30.38		17.31	17.37	17.24	17.3067		13.0733		8619.17
	3-8	29.6	29.42	29.34	29.4533		16.44	16.35	16.34	16.3767		13.0767		8639.11
	3-10	29.76	29.56	29.86	29.7267		16.47	16.82	16.75	16.68		13.0467		8461.32
	4-2	31.19	31.28	31.15	31.2067		15.26	15.52	15.43	15.4033		15.8033		57184.4
	4-3	29.4	29.24	29.07	29.2367		16.16	15.32	15.68	15.72		13.5167		11719.9
	4-4	29.81	30.25	30.59	30.2167		14.67	14.72	14.71	14.7		15.5167		46879.4
	4-7	30.41	29.78	30.29	30.16		16.07	15.6	15.08	15.5833		14.5767		24435.1
	4-10	30.4	28.94	29.13	29.49		15.35	15.54	15.15	15.3467		14.1433		18095.4
	4-11	29.88	29.87	29.49	29.7467		15.11	15.23	15.12	15.1533		14.5933		24719
	4-13	28.96	N/A	N/A	28.96		15.54	15.41	16.1	15.6833		13.2767		9923.73
	4-15	N/A	N/A	N/A	#DIV/0!		17.13	16.3	16.96	16.7967		#DIV/0!		#DIV/0!
	Descriptives
	VAR00002
		N	Mean	Std. Deviation	Std. Error	95% Confidence Interval for Mean		Minimum	Maximum						27565.3	6761.6	a
						Lower Bound	Upper Bound								12473.2	2976.25	b
	1.00	8	3083.27	3256.43	1151.32	360.83	5805.72	109.137	9152.82						3784.25	1772.05	b
	2.00	8	3784.25	5012.13	1772.05	-405.991	7974.49	101.829	14868.8						3083.27	1151.32	b
	3.00	8	12473.2	8418.11	2976.25	5435.47	19510.9	6809.5	30644.3
	4.00	7	27565.3	17889.5	6761.6	11020.2	44110.3	9923.73	57184.4
	Total	31	11215.6	13565.9	2436.52	6239.54	16191.6	101.829	57184.4
	ANOVA
	VAR00002
		Sum of Squares	df	Mean Square	F	Sig.
	Between Groups	2.85471e+09	3	9.5157e+08	9.636	0
	Within Groups	2.66634e+09	27	9.87533e+07
	Total	5.52105e+09	30
	Multiple Comparisons
	Dependent Variable: VAR00002 LSD
	(I) VAR00001		Mean Difference (I-J)	Std. Error	Sig.	95% Confidence Interval
						Lower Bound	Upper Bound
	1.00	2.00	-700.979	4968.73	0.888856	-10896	9494.02
		3.00	-9389.92	4968.73	0.0695663	-19584.9	805.087
		4.00	-24481.98899*	5143.13	5.80329e-05	-35034.8	-13929.2
	2.00	1.00	700.979	4968.73	0.888856	-9494.02	10896
		3.00	-8688.94	4968.73	0.0917015	-18883.9	1506.07
		4.00	-23781.01003*	5143.13	8.36959e-05	-34333.8	-13228.2
	3.00	1.00	9389.92	4968.73	0.0695663	-805.087	19584.9
		2.00	8688.94	4968.73	0.0917015	-1506.07	18883.9
		4.00	-15092.07382*	5143.13	0.00674367	-25644.9	-4539.24
	4.00	1.00	24481.98899*	5143.13	5.80329e-05	13929.2	35034.8
		2.00	23781.01003*	5143.13	8.36959e-05	13228.2	34333.8
		3.00	15092.07382*	5143.13	0.00674367	4539.24	25644.9
	*. The mean difference is significant at the 0.05 level.

## Sheet: E
1	2	5	1	4	4	0.8		6	5	1		8	5	1
2	2	5	1	4	5	1		6	5	1		8	4	0.8
3	2	5	1	4	5	1		6	5	1		8	3	0.6
4	2	5	1	4	4	0.8		6	4	0.8		8	3	0.6
5	2	3	0.6	4	5	1		6	5	1		8	5	1
6	2	4	0.8	4	4	0.8		6	5	1		8	5	1
7	2	5	1	4	4	0.8		6	4	0.8		8	5	1
8	2	5	1	4	3	0.6		6	5	1		8	5	1
9	2	5	1	4	2	0.4		6	5	1		8	5	1
10	2	4	0.8	4	4	0.8		6	4	0.8		8	5	1
11	2	5	1	4	5	1		6	4	0.8		8	5	1
12	2	5	1	4	5	1		6	5	1		8	5	1
13	2	5	1	4	4	0.8		6	3	0.6		8	5	1
14	2	5	1	4	4	0.8		6	5	1		8	5	1
15	2	5	1	4	5	1		6	5	1		8	5	1
16	2	3	0.6	4	4	0.8		6	5	1		8	5	1
17	2	5	1	4	3	0.6		6	4	0.8		8	5	1
18	2	5	1	4	5	1		6	5	1		8	5	1
19	2	4	0.8	4	5	1		6	4	0.8		8	5	1
20	2	5	1	4	5	1		6	5	1		8	5	1
21	2	5	1	4	5	1		6	4	0.8		8	5	1
22	2	5	1	4	4	0.8		6	5	1
23	2	4	0.8	4	5	1		6	5	1
				4	5	1		6	4	0.8
	2	1	1	1.5708		Data for figure
	2	1	1	1.5708
	2	1	1	1.5708
	2	1	1	1.5708		Descriptives
	2	0.6	0.774597	0.886077		VAR00002
	2	0.8	0.894427	1.10715			N	Mean	Std. Deviation	Std. Error	95% Confidence Interval for Mean		Minimum	Maximum		2	0.930435	0.0269935
	2	1	1	1.5708							Lower Bound	Upper Bound				4	0.886957	0.0276228
	2	1	1	1.5708		2.0000	23	0.930435	0.129456	0.0269935	0.874454	0.986416	0.6	1		6	0.916667	0.023825
	2	1	1	1.5708		4.0000	23	0.886957	0.132474	0.0276228	0.82967	0.944243	0.6	1		8	0.952381	0.027272
	2	0.8	0.894427	1.10715		6.0000	24	0.916667	0.116718	0.023825	0.867381	0.965953	0.6	1
	2	1	1	1.5708		8.0000	21	0.952381	0.124976	0.027272	0.895492	1.00927	0.6	1		2 leaves	93.0435	2.69935	ab
	2	1	1	1.5708		Total	91	0.920879	0.126066	0.0132153	0.894625	0.947134	0.6	1		4 leaves	88.6957	2.76228	b
	2	1	1	1.5708												6 leaves	91.6667	2.3825	ab
	2	1	1	1.5708												8 leaves	95.2381	2.7272	a
	2	1	1	1.5708
	2	0.6	0.774597	0.886077		Statistic analysis
	2	1	1	1.5708
	2	1	1	1.5708		ANOVA
	2	0.8	0.894427	1.10715		VAR00002
	2	1	1	1.5708			Sum of Squares	df	Mean Square	F	Sig.
	2	1	1	1.5708		Between Groups	0.281567	3	0.0938555	1.55256	0.206728
	2	1	1	1.5708		Within Groups	5.25932	87	0.060452
	2	0.8	0.894427	1.10715		Total	5.54089	90
	4	0.8	0.894427	1.10715
	4	1	1	1.5708		Multiple Comparisons
	4	1	1	1.5708		Dependent Variable: VAR00002 LSD
	4	0.8	0.894427	1.10715		(I) VAR00001		Mean Difference (I-J)	Std. Error	Sig.	95% Confidence Interval
	4	1	1	1.5708							Lower Bound	Upper Bound
	4	0.8	0.894427	1.10715		2.0000	4.0000	0.100793	0.0725031	0.168018	-0.0433147	0.244901
	4	0.8	0.894427	1.10715			6.0000	0.042904	0.0717439	0.551383	-0.0996947	0.185503
	4	0.6	0.774597	0.886077			8.0000	-0.0528854	0.0742093	0.477968	-0.200384	0.0946136
	4	0.8	0.894427	1.10715		4.0000	2.0000	-0.100793	0.0725031	0.168018	-0.244901	0.0433147
	4	1	1	1.5708			6.0000	-0.057889	0.0717439	0.421934	-0.200488	0.0847097
	4	1	1	1.5708			8.0000	-.1536783*	0.0742093	0.0413334	-0.301177	-0.00617938
	4	0.8	0.894427	1.10715		6.0000	2.0000	-0.042904	0.0717439	0.551383	-0.185503	0.0996947
	4	0.8	0.894427	1.10715			4.0000	0.057889	0.0717439	0.421934	-0.0847097	0.200488
	4	1	1	1.5708			8.0000	-0.0957894	0.0734677	0.195731	-0.241814	0.0502356
	4	0.8	0.894427	1.10715		8.0000	2.0000	0.0528854	0.0742093	0.477968	-0.0946136	0.200384
	4	0.6	0.774597	0.886077			4.0000	.1536783*	0.0742093	0.0413334	0.00617938	0.301177
	4	1	1	1.5708			6.0000	0.0957894	0.0734677	0.195731	-0.0502356	0.241814
	4	1	1	1.5708		*. The mean difference is significant at the 0.05 level.
	4	1	1	1.5708		Descriptives
	4	1	1	1.5708		VAR00002
	4	0.8	0.894427	1.10715			N	Mean	Std. Deviation	Std. Error	95% Confidence Interval for Mean		Minimum	Maximum
	4	1	1	1.5708							Lower Bound	Upper Bound
	4	1	1	1.5708		2.0000	23	1.43062	0.247315	0.0515688	1.32367	1.53757	0.886077	1.5708
	6	1	1	1.5708		4.0000	23	1.32983	0.264308	0.0551121	1.21553	1.44412	0.886077	1.5708
	6	1	1	1.5708		6.0000	24	1.38772	0.245318	0.0500753	1.28413	1.49131	0.886077	1.5708
	6	1	1	1.5708		8.0000	21	1.48351	0.222782	0.0486151	1.3821	1.58492	0.886077	1.5708
	6	0.8	0.894427	1.10715		Total	91	1.40603	0.248124	0.0260104	1.35436	1.45771	0.886077	1.5708
	6	1	1	1.5708
	6	1	1	1.5708
	6	0.8	0.894427	1.10715
	6	1	1	1.5708
	6	1	1	1.5708
	6	0.8	0.894427	1.10715
	6	0.8	0.894427	1.10715
	6	1	1	1.5708
	6	0.6	0.774597	0.886077
	6	1	1	1.5708
	6	1	1	1.5708
	6	1	1	1.5708
	6	0.8	0.894427	1.10715
	6	1	1	1.5708
	6	0.8	0.894427	1.10715
	6	1	1	1.5708
	6	0.8	0.894427	1.10715
	6	1	1	1.5708
	6	1	1	1.5708
	6	0.8	0.894427	1.10715
	8	1	1	1.5708
	8	0.8	0.894427	1.10715
	8	0.6	0.774597	0.886077
	8	0.6	0.774597	0.886077
	8	1	1	1.5708
	8	1	1	1.5708
	8	1	1	1.5708
	8	1	1	1.5708
	8	1	1	1.5708
	8	1	1	1.5708
	8	1	1	1.5708
	8	1	1	1.5708
	8	1	1	1.5708
	8	1	1	1.5708
	8	1	1	1.5708
	8	1	1	1.5708
	8	1	1	1.5708
	8	1	1	1.5708
	8	1	1	1.5708
	8	1	1	1.5708
	8	1	1	1.5708

## Sheet: F
			21.1405	21.0542	21.0844		21.0931			16.4329	16.374	16.3992		16.402		4.69103		25.831
							#DIV/0!							#DIV/0!		#DIV/0!		#DIV/0!
			21.5	21.5017	21.4609		21.4875			16.4115	16.4001	16.3453		16.3856		5.10191		34.3423
							#DIV/0!							#DIV/0!		#DIV/0!		#DIV/0!
			21.3265	21.3525	21.3416		21.3402			17.0466	16.7275	17.0008		16.925		4.41521		21.3359
							#DIV/0!							#DIV/0!		#DIV/0!		#DIV/0!
			21.5361	21.5183	21.5735		21.5426			17.2054	17.2132	17.204		17.2075		4.33515		20.1841
							#DIV/0!							#DIV/0!		#DIV/0!		#DIV/0!
			21.2029	21.16	21.1594		21.1741			15.9925	15.989	15.8564		15.946		5.22811		37.4817
							#DIV/0!							#DIV/0!		#DIV/0!		#DIV/0!
			21.098	21.0044	21.0201		21.0408			16.7729	16.82	16.7349		16.7759		4.2649		19.2249
							#DIV/0!							#DIV/0!		#DIV/0!		#DIV/0!
			21.2913	21.2681	21.2563		21.2719			15.7957	15.745	15.7978		15.7795		5.49237		45.0162
							#DIV/0!							#DIV/0!		#DIV/0!		#DIV/0!
			21.6505	21.5064	21.552		21.5696			16.8946	16.9086	16.9122		16.9052		4.66446		25.3597
							#DIV/0!							#DIV/0!		#DIV/0!		#DIV/0!
			20.792	20.8882	20.9984		20.8929			16.5651	16.6486	16.7281		16.6473		4.24558		18.9692
							#DIV/0!							#DIV/0!		#DIV/0!		#DIV/0!
			21.2345	21.2975	21.2479		21.26			16.9402	16.8618	17.0635		16.9551		4.30484		19.7645
							#DIV/0!							#DIV/0!		#DIV/0!		#DIV/0!
			21.0186	21.0465	21.0653		21.0435			16.3516	16.4086	16.442		16.4008		4.6427		24.98
							#DIV/0!							#DIV/0!		#DIV/0!		#DIV/0!
			21.4905	21.5775	21.5447		21.5375			17.2807	17.2547	17.3691		17.3015		4.23605		18.8442
						2B1	25.831
						2B2	34.3423
						2B3	21.3359
						4B1	20.1841
						4B2	37.4817
						4B3	19.2249
						6B1	45.0162
						6B2	25.3597
						6B3	18.9692
						8B1	19.7645
						8B2	24.98
						8B3	18.8442
			Descriptives
			VAR00002
				N	Mean	Std. Deviation	Std. Error	95% Confidence Interval for Mean		Minimum	Maximum
								Lower Bound	Upper Bound
			1.0000	3	27.1697	6.60575	3.81383	10.7601	43.5793	21.3359	34.3423
			2.0000	3	25.6302	10.2749	5.9322	0.106054	51.1544	19.2249	37.4817
			3.0000	3	29.7817	13.5749	7.83748	-3.94027	63.5037	18.9692	45.0162
			4.0000	3	21.1963	3.30897	1.91044	12.9763	29.4162	18.8442	24.98			2 leaves	27.1697	3.81383	a
			Total	12	25.9445	8.5572	2.47025	20.5075	31.3815	18.8442	45.0162			4 leaves	25.6302	5.9322	a
														6 leaves	29.7817	7.83748	a
			ANOVA											8 leaves	21.1963	1.91044	a
			VAR00002
				Sum of Squares	df	Mean Square	F	Sig.
			Between Groups	116.609	3	38.8697	0.451401	0.723341
			Within Groups	688.873	8	86.1091
			Total	805.482	11
			Multiple Comparisons
			Dependent Variable: VAR00002 LSD
			(I) VAR00001		Mean Difference (I-J)	Std. Error	Sig.	95% Confidence Interval
								Lower Bound	Upper Bound
			1.0000	2.0000	1.53946	7.57668	0.844064	-15.9324	19.0113
				3.0000	-2.61199	7.57668	0.739177	-20.0839	14.8599
				4.0000	5.97344	7.57668	0.45319	-11.4984	23.4453
			2.0000	1.0000	-1.53946	7.57668	0.844064	-19.0113	15.9324
				3.0000	-4.15145	7.57668	0.598695	-21.6233	13.3204
				4.0000	4.43399	7.57668	0.574535	-13.0379	21.9058
			3.0000	1.0000	2.61199	7.57668	0.739177	-14.8599	20.0839
				2.0000	4.15145	7.57668	0.598695	-13.3204	21.6233
				4.0000	8.58544	7.57668	0.28997	-8.88642	26.0573
			4.0000	1.0000	-5.97344	7.57668	0.45319	-23.4453	11.4984
				2.0000	-4.43399	7.57668	0.574535	-21.9058	13.0379
				3.0000	-8.58544	7.57668	0.28997	-26.0573	8.88642
