# Supplementary material for: Enhanced Age-Related Resistance to Tomato Yellow Leaf Curl Virus in Tomato Is Associated With Higher Basal Resistance
Source: Front Plant Sci. 2021 Jul 29;12:685382. doi: 10.3389/fpls.2021.685382 (PMC8358113; doi:10.3389/fpls.2021.685382)
Supplement: Supplementary file 7 [file Data_Sheet_6.XLSX]

## Sheet: C
		29.65	29.51	34.53	34.04	28.78	28.8	33.42	33.64	29.75	29.7	32.48	32.58
		30.96	30.76	36.43	36.09	29.8	29.91	34.45	34.73	30.5	30.58	36.95	36.87
		30.75	30.87	25.41	25.48	29.24	29.22	35.93	36.11	29.52	29.57	34.8	35.58
		31.37	31.14	33.25	33.53	29.98	30.08	34.53	34.44	29.72	29.77	35.19	35.45
		29.3	29.24	34.31	35.82	29.9	30.09	33.24	33.78	29.52	29.5	35.99	35.49
		29.87	29.49	35.26	35.34	30.4	30.26	36.64	36.27	30.82	30.98	35.93	35.53
		29.18	29.26	33.71	34.26	29.62	29.66	36.42	36.44	29.26	29.48	34.5	33.99
		31.36	31.06	35.05	34.58	30.81	30.98	32.72	32.4	29.69	29.83	25.46	25.58
TYLCV		Actin					TYV1
	Water-1	29.65	29.51		29.58		34.53	34.04		34.285		-4.705		0.0383402	2.63844
	Water-2	30.96	30.76		30.86		36.43	36.09		36.26		-5.4		0.0236831
	Water-3	30.75	30.87		30.81		25.41	25.48		25.445		5.365		41.2122
	Water-4	31.37	31.14		31.255		33.25	33.53		33.39		-2.135		0.227667
	Water-5	29.3	29.24		29.27		34.31	35.82		35.065		-5.795		0.0180107
	Water-6	29.87	29.49		29.68		35.26	35.34		35.3		-5.62		0.0203335
	Water-7	29.18	29.26		29.22		33.71	34.26		33.985		-4.765		0.0367783
	Water-8	31.36	31.06		31.21		35.05	34.58		34.815		-3.605		0.0821839
	Water-9	28.78	28.8		28.79		33.42	33.64		33.53		-4.74		0.0374212
	Water-10	29.8	29.91		29.855		34.45	34.73		34.59		-4.735		0.0375511
	Water-11	29.24	29.22		29.23		35.93	36.11		36.02		-6.79		0.00903663
	Water-12	29.98	30.08		30.03		34.53	34.44		34.485		-4.455		0.0455944
	Water-13	29.9	30.09		29.995		33.24	33.78		33.51		-3.515		0.0874741
	Water-14	30.4	30.26		30.33		36.64	36.27		36.455		-6.125		0.0143282
	Water-15	29.62	29.66		29.64		36.42	36.44		36.43		-6.79		0.00903663
	Water-16	30.81	30.98		30.895		32.72	32.4		32.56		-1.665		0.315344
	0.17-1	29.75	29.7		29.725		32.48	32.58		32.53		-2.805		0.143091	1.75498
	0.17-2	30.5	30.58		30.54		36.95	36.87		36.91		-6.37		0.0120904
	0.17-3	29.52	29.57		29.545		34.8	35.58		35.19		-5.645		0.0199841
	0.17-4	29.72	29.77		29.745		35.19	35.45		35.32		-5.575		0.0209777
	0.17-5	29.52	29.5		29.51		35.99	35.49		35.74		-6.23		0.0133224
	0.17-6	30.82	30.98		30.9		35.93	35.53		35.73		-4.83		0.0351581
	0.17-7	29.26	29.48		29.37		34.5	33.99		34.245		-4.875		0.0340784
	0.17-8	29.69	29.83		29.76		25.46	25.58		25.52		4.24		18.8959
		29.59	29.48	34.6	35.58	30.66	30.66	26.13	26.13	30.11	30.18	32.13	31.99
		31.22	31	35.27	35.34	31.32	31.27	29.55	29.64	31.58	31.63	30.49	30.51
		29.42	29.47	35.81	35.11	29.84	30.01	35.84	36.22	30.32	30.28	30.11	29.92
		29.97	29.95	35.61	35.36	30.86	30.77	28.15	28.32	30.42	30.48	35.5	35.06
		28.71	28.66	34.61	34.29	30	29.97	35.63	35.87	30.12	30.15	31.17	30.8
		30.41	30.23	37.05	37.43	31.77	31.52	36.52	36.94	30.13	30.23	34.24	34.17
		29.56	29.65	37.09	36.62	29.56	29.57	36.09	36.3	31.13	31.02	36.7	36.5
		29.6	29.43	34.4	35.31	29.84	30.01	34.63	34.63	32.32	32.51	36.28	36.48
TYLCV		Actin					TYV1
	0.17-9	29.59	29.48		29.535		34.6	35.58		35.09		-5.555		0.0212705
	0.17-10	31.22	31		31.11		35.27	35.34		35.305		-4.195		0.0545983
	0.17-11	29.42	29.47		29.445		35.81	35.11		35.46		-6.015		0.0154634
	0.17-12	29.97	29.95		29.96		35.61	35.36		35.485		-5.525		0.0217175
	0.17-13	28.71	28.66		28.685		34.61	34.29		34.45		-5.765		0.0183892
	0.17-14	30.41	30.23		30.32		37.05	37.43		37.24		-6.92		0.00825795
	0.17-15	29.56	29.65		29.605		37.09	36.62		36.855		-7.25		0.0065695
	0.17-16	29.6	29.43		29.515		34.4	35.31		34.855		-5.34		0.0246888
	0.34-1	30.66	30.66		30.66		26.13	26.13		26.13		4.53		23.1029	2.30086
	0.34-2	31.32	31.27		31.295		29.55	29.64		29.595		1.7		3.24901
	0.34-3	29.84	30.01		29.925		35.84	36.22		36.03		-6.105		0.0145282
	0.34-4	30.86	30.77		30.815		28.15	28.32		28.235		2.58		5.9794
	0.34-5	30	29.97		29.985		35.63	35.87		35.75		-5.765		0.0183892
	0.34-6	31.77	31.52		31.645		36.52	36.94		36.73		-5.085		0.029462
	0.34-7	29.56	29.57		29.565		36.09	36.3		36.195		-6.63		0.0100965
	0.34-8	29.84	30.01		29.925		34.63	34.63		34.63		-4.705		0.0383402
	0.34-9	30.11	30.18		30.145		32.13	31.99		32.06		-1.915		0.265172
	0.34-10	31.58	31.63		31.605		30.49	30.51		30.5		1.105		2.15099
	0.34-11	30.32	30.28		30.3		30.11	29.92		30.015		0.285		1.21841
	0.34-12	30.42	30.48		30.45		35.5	35.06		35.28		-4.83		0.0351581
	0.34-13	30.12	30.15		30.135		31.17	30.8		30.985		-0.85		0.554785
	0.34-14	30.13	30.23		30.18		34.24	34.17		34.205		-4.025		0.0614263
	0.34-15	31.13	31.02		31.075		36.7	36.5		36.6		-5.525		0.0217175
	0.34-16	32.32	32.51		32.415		36.28	36.48		36.38		-3.965		0.0640348
		Water-1	0.0383402			0.17-1	0.143091			0.34-1	23.1029
		Water-2	0.0236831			0.17-2	0.0120904			0.34-2	3.24901
		Water-3	41.2122			0.17-3	0.0199841			0.34-3	0.0145282
		Water-4	0.227667			0.17-4	0.0209777			0.34-4	5.9794
		Water-5	0.0180107			0.17-5	0.0133224			0.34-5	0.0183892
		Water-6	0.0203335			0.17-6	0.0351581			0.34-6	0.029462
		Water-7	0.0367783			0.17-7	0.0340784			0.34-7	0.0100965
		Water-8	0.0821839			0.17-8	18.8959			0.34-8	0.0383402
		Water-9	0.0374212			0.17-9	0.0212705			0.34-9	0.265172
		Water-10	0.0375511			0.17-10	0.0545983			0.34-10	2.15099
		Water-11	0.00903663			0.17-11	0.0154634			0.34-11	1.21841
		Water-12	0.0455944			0.17-12	0.0217175			0.34-12	0.0351581
		Water-13	0.0874741			0.17-13	0.0183892			0.34-13	0.554785
		Water-14	0.0143282			0.17-14	0.00825795			0.34-14	0.0614263
		Water-15	0.00903663			0.17-15	0.0065695			0.34-15	0.0217175
		Water-16	0.315344			0.17-16	0.0246888			0.34-16	0.0640348
Analysis of normal distribution
		One-Sample Kolmogorov-Smirnov Test
				VAR00011	VAR00012	VAR00010
		N		16	16	16
		Normal Parametersa,b	Mean	1.2091	2.30086	2.63844
			Std. Deviation	4.71659	5.78418	10.2867
		Most Extreme Differences	Absolute	0.526904	0.346038	0.526835
			Positive	0.526904	0.324225	0.526835
			Negative	-0.399378	-0.346038	-0.399125
		Kolmogorov-Smirnov Z		2.10762	1.38415	2.10734
		Asymp. Sig. (2-tailed)		0.000277153	0.043343	0.000277797
		a. Test distribution is Normal.
		b. Calculated from data.
Elimination of outliner
		Water-1	0.0383402			0.17-1	0.143091			0.34-2	3.24901
		Water-2	0.0236831			0.17-2	0.0120904			0.34-3	0.0145282
		Water-4	0.227667			0.17-3	0.0199841			0.34-4	5.9794
		Water-5	0.0180107			0.17-4	0.0209777			0.34-5	0.0183892
		Water-6	0.0203335			0.17-5	0.0133224			0.34-6	0.029462
		Water-7	0.0367783			0.17-6	0.0351581			0.34-7	0.0100965
		Water-8	0.0821839			0.17-7	0.0340784			0.34-8	0.0383402
		Water-9	0.0374212			0.17-9	0.0212705			0.34-9	0.265172
		Water-10	0.0375511			0.17-10	0.0545983			0.34-10	2.15099
		Water-11	0.00903663			0.17-11	0.0154634			0.34-11	1.21841
		Water-12	0.0455944			0.17-12	0.0217175			0.34-12	0.0351581
		Water-13	0.0874741			0.17-13	0.0183892			0.34-13	0.554785
		Water-14	0.0143282			0.17-14	0.00825795			0.34-14	0.0614263
		Water-15	0.00903663			0.17-15	0.0065695			0.34-15	0.0217175
		Water-16	0.315344			0.17-16	0.0246888			0.34-16	0.0640348
Analysis of normal distribution
		One-Sample Kolmogorov-Smirnov Test
				VAR00011	VAR00012	VAR00010
		N		15	15	15
		Normal Parametersa,b	Mean	0.0299771	0.914061	0.0668523
			Std. Deviation	0.0335508	1.69618	0.0878397
		Most Extreme Differences	Absolute	0.305305	0.317207	0.328946
			Positive	0.305305	0.317207	0.328946
			Negative	-0.24269	-0.297038	-0.255206
		Kolmogorov-Smirnov Z		1.18244	1.22854	1.274
		Asymp. Sig. (2-tailed)		0.122038	0.0977262	0.0778416
		a. Test distribution is Normal.
		b. Calculated from data.
	Descriptives
	VAR00006
		N	Mean	Std. Deviation	Std. Error	95% Confidence Interval for Mean		Minimum	Maximum
						Lower Bound	Upper Bound
	1.00	15	0.0668523	0.0878397	0.0226801	0.0182083	0.115496	0.00903663	0.315344
	2.00	15	0.0299771	0.0335508	0.00866279	0.0113973	0.048557	0.0065695	0.143091
	3.00	15	0.914061	1.69618	0.437953	-0.0252547	1.85338	0.0100965	5.9794			Water	0.0668523	0.0226801	b
	Total	45	0.336963	1.04344	0.155547	0.0234785	0.650448	0.0065695	5.9794			0.17	0.0299771	0.00866279	b
												0.34	0.914061	0.437953	a
	ANOVA
	VAR00006
		Sum of Squares	df	Mean Square	F	Sig.
	Between Groups	7.50363	2	3.75182	3.90018	0.0279483
	Within Groups	40.4024	42	0.961961
	Total	47.906	44
	Multiple Comparisons
	Dependent Variable:	VAR00006
	LSD
	(I) VAR00005		Mean Difference (I-J)	Std. Error	Sig.	95% Confidence Interval
						Lower Bound	Upper Bound
	1.00	2.00	0.0368751	0.358136	0.918482	-0.685873	0.759623
		3.00	-.84721*	0.358136	0.0226925	-1.56996	-0.124461
	2.00	1.00	-0.0368751	0.358136	0.918482	-0.759623	0.685873
		3.00	-.88408*	0.358136	0.0177185	-1.60683	-0.161336
	3.00	1.00	.84721*	0.358136	0.0226925	0.124461	1.56996
		2.00	.88408*	0.358136	0.0177185	0.161336	1.60683
	*. The mean difference is significant at the 0.05 level.

## Sheet: D
		31.47	31.55	33.94	33.81	32.09	31.96	17.01	16.83	30.01	29.74	34.92	34
		30.26	29.95	33.22	33.66	30.76	30.94	16.12	15.89	30.64	30.66	31.29	31.38
		29.16	28.6	28.94	28.76	30.33	30.3	15.33	15.5	28.73	28.86	26.06	26.01
		30.38	30.29	33.05	31.93	31.9	31.74	16.39	16.86	31.39	31.59	33.29	31.71
		30.29	30.32	29.67	29.32	30.44	30.22	15.61	15.72	28.52	28.46	30.57	30.66
		29.56	29.21	31.42	31.5	31.44	31.14	16.2	16.18	28.71	28.86	25.34	25.61
		30.46	30.05	24.99	24.81	31.28	31.34	16.88	17.03	29.18	29.23	32.15	32.46
		30.73	30.56	33.8	35.01	31.65	31.55	16.96	17.23	30.9	30.9	33.69	34.04
		Actin					TYV1
	Water-H-1	32.09	31.96		32.025		17.01	16.83		16.92		15.105		35241.8	29757.4
	Water-H-2	30.76	30.94		30.85		16.12	15.89		16.005		14.845		29430
	Water-H-3	30.33	30.3		30.315		15.33	15.5		15.415		14.9		30573.6
	Water-H-4	31.9	31.74		31.82		16.39	16.86		16.625		15.195		37510.3
	Water-H-5	30.44	30.22		30.33		15.61	15.72		15.665		14.665		25978
	Water-H-6	31.44	31.14		31.29		16.2	16.18		16.19		15.1		35119.9
	Water-H-7	31.28	31.34		31.31		16.88	17.03		16.955		14.355		20954.9
	Water-H-8	31.65	31.55		31.6		16.96	17.23		17.095		14.505		23250.9
		31.28	31.3	17.92	17.99	30.11	29.94	27.81	27.8	32.16	31.13	15.19	15.31
		31.27	31.38	16.54	16.05	30.14	30.48	32.6	33.1	30.75	31.18	16.39	16.4
		29.1	29.06	13.68	13.79	30.21	30.32	31.28	31.73	31.72	31.66	17.55	17.47
		30.93	30.48	14.05	14	29.96	29.95	35.26	35.05	29.74	29.51	14.61	15.15
		29.64	29.59	14.69	14.84	29.47	29.13	31.95	31.75	30.27	30.51	16.3	16.15
		30.09	29.85	15.07	14.98	31.08	30.72	30.3	31.05	29.03	29.09	14.94	15.01
		29.38	29.19	14.19	14.54	29.66	29.72	24.31	24.24	31.56	31.61	16.73	16.21
		29.17	28.76	14.08	14.84	N/A	N/A	35.97	35.52	33.1	33.08	17.58	17.93
		Actin					TYV1
	0.17-H-1	31.28	31.3		31.29		17.92	17.99		17.955		13.335		10333.2	38216.7
	0.17-H-2	31.27	31.38		31.325		16.54	16.05		16.295		15.03		33456.5
	0.17-H-3	29.1	29.06		29.08		13.68	13.79		13.735		15.345		41620.3
	0.17-H-4	30.93	30.48		30.705		14.05	14		14.025		16.68		104998
	0.17-H-5	29.64	29.59		29.615		14.69	14.84		14.765		14.85		29532.2
	0.17-H-6	30.09	29.85		29.97		15.07	14.98		15.025		14.945		31542.3
	0.17-H-7	29.38	29.19		29.285		14.19	14.54		14.365		14.92		31000.4
	0.17-H-8	29.17	28.76		28.965		14.08	14.84		14.46		14.505		23250.9
	0.34-H-1	32.16	31.13		31.645		15.19	15.31		15.25		16.395		86176.1	33635.8
	0.34-H-2	30.75	31.18		30.965		16.39	16.4		16.395		14.57		24322.4
	0.34-H-3	31.72	31.66		31.69		17.55	17.47		17.51		14.18		18561.2
	0.34-H-4	29.74	29.51		29.625		14.61	15.15		14.88		14.745		27459.2
	0.34-H-5	30.27	30.51		30.39		16.3	16.15		16.225		14.165		18369.2
	0.34-H-6	29.03	29.09		29.06		14.94	15.01		14.975		14.085		17378.3
	0.34-H-7	31.56	31.61		31.585		16.73	16.21		16.47		15.115		35486.9
	0.34-H-8	33.1	33.08		33.09		17.58	17.93		17.755		15.335		41332.8
		Water		0.17g/L		0.34g/L
	8-Hezuo903	35241.8	29757.4	10333.2	38216.7	86176.1	33635.8
		29430		33456.5		24322.4
		30573.6		41620.3		18561.2
		37510.3		104998		27459.2
		25978		29532.2		18369.2
		35119.9		31542.3		17378.3
		20954.9		31000.4		35486.9
		23250.9		23250.9		41332.8
	8-Hezuo903
	Descriptives
	VAR00002
		N	Mean	Std. Deviation	Std. Error	95% Confidence Interval for Mean		Minimum	Maximum
						Lower Bound	Upper Bound					29757.4	2128.96	a
	1.00	8	29757.4	6021.61	2128.96	24723.2	34791.6	20954.9	37510.3			38216.7	10060.1	a
	2.00	8	38216.7	28454.2	10060.1	14428.4	62005	10333.2	104998			33635.8	8098.35	a
	3.00	8	33635.8	22905.6	8098.35	14486.2	52785.3	17378.3	86176.1
	Total	24	33870	20726.8	4230.85	25117.8	42622.1	10333.2	104998
	ANOVA
	VAR00002
		Sum of Squares	df	Mean Square	F	Sig.
	Between Groups	2.86896e+08	2	1.43448e+08	0.313991	0.733896
	Within Groups	9.59395e+09	21	4.56855e+08
	Total	9.88085e+09	23
	Multiple Comparisons
	Dependent Variable: VAR00002 LSD
	(I) VAR00001		Mean Difference (I-J)	Std. Error	Sig.	95% Confidence Interval
						Lower Bound	Upper Bound
	1.00	2.00	-8459.29	10687.1	0.437477	-30684.3	13765.7
		3.00	-3878.34	10687.1	0.720307	-26103.3	18346.7
	2.00	1.00	8459.29	10687.1	0.437477	-13765.7	30684.3
		3.00	4580.95	10687.1	0.672547	-17644.1	26806
	3.00	1.00	3878.34	10687.1	0.720307	-18346.7	26103.3
		2.00	-4580.95	10687.1	0.672547	-26806	17644.1
