# Supplementary material for: Enhanced Age-Related Resistance to Tomato Yellow Leaf Curl Virus in Tomato Is Associated With Higher Basal Resistance
Source: Front Plant Sci. 2021 Jul 29;12:685382. doi: 10.3389/fpls.2021.685382 (PMC8358113; doi:10.3389/fpls.2021.685382)
Supplement: Supplementary file 8 [file Data_Sheet_7.XLSX]

## Sheet: A
		19.46	19.36	19.22	14.45	13.22	14.35
		19.82	19.73	19.56	14.91	14.9	15.04
		19.24	19.09	18.91	14.09	14.06	14.07
		19.45	19.49	19.36	14.87	14.84	15.01
		19.03	19.14	19.04	16.37	16.55	16.44
		19.41	19.31	19.37	17.95	18.04	17.95
		19.15	18.96	18.94	15.39	15.37	15.45
		19.64	19.5	19.52	16.92	17.05	16.81
		Actin					TYV1
	2-1	19.46	19.36	19.22	19.3467		14.45	13.22	14.35	14.0067		5.34		40.5042
	2-2	19.82	19.73	19.56	19.7033		14.91	14.9	15.04	14.95		4.75333		26.9709
	2-3	19.24	19.09	18.91	19.08		14.09	14.06	14.07	14.0733		5.00667		32.1482
	2-4	19.45	19.49	19.36	19.4333		14.87	14.84	15.01	14.9067		4.52667		23.0495
	8-1	19.03	19.14	19.04	19.07		16.37	16.55	16.44	16.4533		2.61667		6.13331
	8-2	19.41	19.31	19.37	19.3633		17.95	18.04	17.95	17.98		1.38333		2.6087
	8-3	19.15	18.96	18.94	19.0167		15.39	15.37	15.45	15.4033		3.61333		12.2383
	8-4	19.64	19.5	19.52	19.5533		16.92	17.05	16.81	16.9267		2.62667		6.17597
	Descriptives
	VAR00002
		N	Mean	Std. Deviation	Std. Error	95% Confidence Interval for Mean		Minimum	Maximum
						Lower Bound	Upper Bound						2 leaves	30.6682	3.77107	a
	1.00	4	30.6682	7.54213	3.77107	18.667	42.6694	23.0495	40.5042				8 leaves	6.78908	1.99949	b
	2.00	4	6.78908	3.99899	1.99949	0.425799	13.1524	2.6087	12.2383
	Total	8	18.7287	13.9338	4.92634	7.07971	30.3776	2.6087	40.5042
	ANOVA
	VAR00002
		Sum of Squares	df	Mean Square	F	Sig.
	Between Groups	1140.43	1	1140.43	31.2979	0.00138793
	Within Groups	218.627	6	36.4378
	Total	1359.05	7

## Sheet: B
																	2 leaves			8 leaves
				SQRT	ASIN
	2 leaves	3/8	0.375	0.612372	0.659058
		7/9	0.777778	0.881917	1.07991					2 leaves
		5/9	0.555556	0.745356	0.841069
	8 leaves	2/8	0.25	0.5	0.523599
		4/8	0.5	0.707107	0.785398
		4/8	0.5	0.707107	0.785398
										8 leaves
	Descriptives
	VAR00002
		N	Mean	Std. Deviation	Std. Error	95% Confidence Interval for Mean		Minimum	Maximum
						Lower Bound	Upper Bound
	1.00	3	0.569444	0.201748	0.116479	0.0682752	1.07061	0.375	0.777778			2 leaves	0.569444	0.121859	56.9444	12.1859
	2.00	3	0.416667	0.144338	0.0833333	0.0581123	0.775221	0.25	0.5			8 leaves	0.416667	0.0872665	41.6667	8.72665
	Total	6	0.493056	0.17781	0.0725908	0.306455	0.679656	0.25	0.777778
	ANOVA
	VAR00002
		Sum of Squares	df	Mean Square	F	Sig.
	Between Groups	0.0350116	1	0.0350116	1.13793	0.346195
	Within Groups	0.123071	4	0.0307677
	Total	0.158083	5
