# Supplementary material for: Enhanced Age-Related Resistance to Tomato Yellow Leaf Curl Virus in Tomato Is Associated With Higher Basal Resistance
Source: Front Plant Sci. 2021 Jul 29;12:685382. doi: 10.3389/fpls.2021.685382 (PMC8358113; doi:10.3389/fpls.2021.685382)
Supplement: Supplementary file 9 [file Data_Sheet_8.XLSX]

## Sheet: A
		D4-SA	Result			Quality of sample (g)			SA (ng/g)
2-P-1	SA1.d	13611.1	6120.76	0.449688		0.1473	3.05287		30.5287
2-P-2	SA2.d	13924.9	12041.9	0.864776		0.1564	5.52926		55.2926
2-P-3	SA3.d	14115.9	9375.73	0.664197		0.154	4.31297		43.1297
2-P-4	SA4.d	15053.8	7661.47	0.508938		0.151	3.37045		33.7045
2-H-1	SA5.d	14762.3	6805.95	0.461037		0.155	2.97443		29.7443
2-H-2	SA6.d	14524.4	9209.3	0.634059		0.157	4.03859		40.3859
2-H-3	SA7.d	14777.2	9736.6	0.658891		0.158	4.1702		41.702
2-H-4	SA8.d	14674.9	8572.11	0.584134		0.158	3.69705		36.9705
8-P-1	SA9.d	9727.57	17160.8	1.76415		0.1576	11.1938		111.938
8-P-2	SA10.d	5907.3	10535.9	1.78354		0.1536	11.6116		116.116
8-P-3	SA11.d	8497.65	13651.7	1.60653		0.1573	10.2131		102.131
8-P-4	SA12.d	6907.45	18885.8	2.73413		0.1536	17.8003		178.003
8-H-1	SA13.d	10288.3	18400.2	1.78847		0.159	11.2482		112.482
8-H-2	SA14.d	11422	16025.7	1.40306		0.158	8.88011		88.8011
8-H-3	SA15.d	11732.5	18939.9	1.61432		0.155	10.4149		104.149
8-H-4	SA16.d	11649	13621.9	1.16936		0.153	7.64289		76.4289
Pufen7
2-P-1	30.5287
2-P-2	55.2926
2-P-3	43.1297
2-P-4	33.7045						2-Pufen7	40.6639	5.56202	a
8-P-1	111.938						8-Pufen7	127.047	17.2363	b
8-P-2	116.116
8-P-3	102.131
8-P-4	178.003
Group Statistics
VAR00001		N	Mean	Std. Deviation	Std. Error Mean
VAR00002	1.00	4	40.6639	11.124	5.56202
	2.00	4	127.047	34.4726	17.2363
Independent Samples Test
		Levene's Test for Equality of Variances		t-test for Equality of Means
		F	Sig.	t	df	Sig. (2-tailed)	Mean Difference	Std. Error Difference	95% Confidence Interval of the Difference
									Lower	Upper
VAR00002	Equal variances assumed	3.28357	0.119932	-4.76953	6	0.00309592	-86.3832	18.1115	-130.7	-42.0661
	Equal variances not assumed			-4.76953	3.61808	0.011296	-86.3832	18.1115	-138.833	-33.9335

## Sheet: B
		D4-SA	Result			Quality of sample (g)			SA (ng/g)
2-P-1	SA1.d	13611.1	6120.76	0.449688		0.1473	3.05287		30.5287
2-P-2	SA2.d	13924.9	12041.9	0.864776		0.1564	5.52926		55.2926
2-P-3	SA3.d	14115.9	9375.73	0.664197		0.154	4.31297		43.1297
2-P-4	SA4.d	15053.8	7661.47	0.508938		0.151	3.37045		33.7045
2-H-1	SA5.d	14762.3	6805.95	0.461037		0.155	2.97443		29.7443
2-H-2	SA6.d	14524.4	9209.3	0.634059		0.157	4.03859		40.3859
2-H-3	SA7.d	14777.2	9736.6	0.658891		0.158	4.1702		41.702
2-H-4	SA8.d	14674.9	8572.11	0.584134		0.158	3.69705		36.9705
8-P-1	SA9.d	9727.57	17160.8	1.76415		0.1576	11.1938		111.938
8-P-2	SA10.d	5907.3	10535.9	1.78354		0.1536	11.6116		116.116
8-P-3	SA11.d	8497.65	13651.7	1.60653		0.1573	10.2131		102.131
8-P-4	SA12.d	6907.45	18885.8	2.73413		0.1536	17.8003		178.003
8-H-1	SA13.d	10288.3	18400.2	1.78847		0.159	11.2482		112.482
8-H-2	SA14.d	11422	16025.7	1.40306		0.158	8.88011		88.8011
8-H-3	SA15.d	11732.5	18939.9	1.61432		0.155	10.4149		104.149
8-H-4	SA16.d	11649	13621.9	1.16936		0.153	7.64289		76.4289
Hezuo903
2-H-1	29.7443
2-H-2	40.3859
2-H-3	41.702						2-Hezuo903	37.2007	2.67797	a
2-H-4	36.9705						8-Hezuo903	95.4655	8.01973	b
8-H-1	112.482
8-H-2	88.8011
8-H-3	104.149
8-H-4	76.4289
Group Statistics
VAR00001		N	Mean	Std. Deviation	Std. Error Mean
VAR00002	1.00	4	37.2007	5.35593	2.67797
	2.00	4	95.4655	16.0395	8.01973
Independent Samples Test
		Levene's Test for Equality of Variances		t-test for Equality of Means
		F	Sig.	t	df	Sig. (2-tailed)	Mean Difference	Std. Error Difference	95% Confidence Interval of the Difference
									Lower	Upper
VAR00002	Equal variances assumed	7.04296	0.0378331	-6.89114	6	0.000461013	-58.2648	8.45503	-78.9535	-37.5761
	Equal variances not assumed			-6.89114	3.66081	0.00319813	-58.2648	8.45503	-82.6229	-33.9067

## Sheet: C
		D6JA（内标含量）	JA（含量）			样品质量（g）			JA (ng/g)
H-2-1	SA1.d	4126.4	67.4479	0.0163455		0.1488	0.109848		1.09848
H-2-2	SA2.d	4103.03	76.8995	0.0187421		0.1546	0.12123		1.2123
H-2-3	SA3.d	4056.78	73.1852	0.0180402		0.1545	0.116765		1.16765
H-2-4	SA4.d	3583.2	84.5887	0.023607		0.1493	0.158118		1.58118
H-2-5	SA5.d	3767.27	71.0174	0.0188512		0.1537	0.122649		1.22649
H-2-6	SA6.d	3562.82	87.4346	0.0245408		0.1513	0.1622		1.622
H-2-7	SA7.d	3412.57	89.6149	0.0262603		0.1498	0.175302		1.75302
H-2-8	SA8.d	3854.36	70.0569	0.018176		0.1538	0.11818		1.1818
H-2-10	SA9.d	3842.17	134.452	0.0349938		0.1529	0.228867		2.28867
H-8-1	SA10.d	2495.31	162.278	0.0650331		0.1515	0.429261		4.29261
H-8-2	SA11.d	2564.58	76.8322	0.029959		0.1503	0.199328		1.99328
H-8-3	SA12.d	2556.03	81.4448	0.0318637		0.1519	0.209768		2.09768
H-8-4	SA13.d	2561.95	130.828	0.051066		0.1499	0.340667		3.40667
H-8-5	SA14.d	2773.04	123.478	0.044528		0.1533	0.290463		2.90463
H-8-6	SA15.d	2731.83	81.0225	0.0296587		0.1524	0.194611		1.94611
H-8-7	SA16.d	2332.77	118.474	0.0507867		0.151	0.336336		3.36336
H-8-8	SA17.d	2292.09	104.295	0.0455023		0.1543	0.294895		2.94895
H-8-9	SA18.d	2847.58	85.7233	0.0301039		0.149	0.20204		2.0204
H-8-10	SA19.d	2894.05	89.9788	0.0310909		0.1559	0.199429		1.99429
P-2-1	SA20.d	4522.21	129.581	0.0286543		0.1536	0.186552		1.86552
P-2-2	SA21.d	4311.42	173.752	0.0403004		0.1529	0.263573		2.63573
P-2-3	SA22.d	3809.36	105.342	0.0276535		0.1528	0.180979		1.80979
P-2-4	SA23.d	2682.91	84.6711	0.0315595		0.1545	0.204268		2.04268
P-2-5	SA24.d	3245.56	103.629	0.0319296		0.1504	0.212298		2.12298
P-2-6	SA25.d	3784.83	109.135	0.0288348		0.1546	0.186512		1.86512
P-2-7	SA26.d	4367.52	131.679	0.0301496		0.15	0.200997		2.00997
P-2-8	SA27.d	3756.09	166.566	0.0443457		0.1525	0.290791		2.90791
P-2-9	SA28.d	3443.88	101.027	0.0293351		0.1537	0.19086		1.9086
P-2-10	SA29.d	3633.02	108.411	0.0298404		0.1525	0.195675		1.95675
P-8-1	SA30.d	2479.38	100.461	0.0405186		0.154	0.263108		2.63108
P-8-2	SA31.d	2130.18	93.3854	0.0438392		0.1542	0.284301		2.84301
P-8-3	SA32.d	2312.88	87.8375	0.0379776		0.1504	0.252511		2.52511
P-8-4	SA33.d	2215.38	70.3773	0.0317676		0.1532	0.20736		2.0736
P-8-5	SA34.d	2738.25	80.5075	0.0294011		0.148	0.198656		1.98656
P-8-6	SA35.d	2347.07	85.0262	0.0362265		0.1538	0.235543		2.35543
P-8-8	SA36.d	2081.21	110.069	0.052887		0.1489	0.355185		3.55185
P-8-9	SA37.d	2340.16	195.177	0.0834034		0.1539	0.541932		5.41932
P-8-10	SA38.d	2419	91.3718	0.0377725		0.1504	0.251147		2.51147
	Pufen7
	P-2-1	1.86552	P-8-1	2.63108
	P-2-2	2.63573	P-8-2	2.84301		2-Pufen7	2.11251	0.115548	a
	P-2-3	1.80979	P-8-3	2.52511		8-Pufen7	2.87749	0.352536	b
	P-2-4	2.04268	P-8-4	2.0736
	P-2-5	2.12298	P-8-5	1.98656
	P-2-6	1.86512	P-8-6	2.35543
	P-2-7	2.00997	P-8-7	3.55185
	P-2-8	2.90791	P-8-8	5.41932
	P-2-9	1.9086	P-8-9	2.51147
	P-2-10	1.95675
	Group Statistics
	VAR00001		N	Mean	Std. Deviation	Std. Error Mean
	VAR00002	1.00	10	2.11251	0.365395	0.115548
		2.00	9	2.87749	1.05761	0.352536
	Independent Samples Test
			Levene's Test for Equality of Variances		t-test for Equality of Means
			F	Sig.	t	df	Sig. (2-tailed)	Mean Difference	Std. Error Difference	95% Confidence Interval of the Difference
										Lower	Upper
	VAR00002	Equal variances assumed	3.34832	0.084866	-2.15473	17	0.0458155	-0.764986	0.355027	-1.51403	-0.0159445
		Equal variances not assumed			-2.06202	9.71155	0.0669879	-0.764986	0.370989	-1.59494	0.0649684

## Sheet: D
		D6JA（内标含量）	JA（含量）			样品质量（g）			JA (ng/g)
H-2-1	SA1.d	4126.4	67.4479	0.0163455		0.1488	0.109848		1.09848
H-2-2	SA2.d	4103.03	76.8995	0.0187421		0.1546	0.12123		1.2123
H-2-3	SA3.d	4056.78	73.1852	0.0180402		0.1545	0.116765		1.16765
H-2-4	SA4.d	3583.2	84.5887	0.023607		0.1493	0.158118		1.58118
H-2-5	SA5.d	3767.27	71.0174	0.0188512		0.1537	0.122649		1.22649
H-2-6	SA6.d	3562.82	87.4346	0.0245408		0.1513	0.1622		1.622
H-2-7	SA7.d	3412.57	89.6149	0.0262603		0.1498	0.175302		1.75302
H-2-8	SA8.d	3854.36	70.0569	0.018176		0.1538	0.11818		1.1818
H-2-10	SA9.d	3842.17	134.452	0.0349938		0.1529	0.228867		2.28867
H-8-1	SA10.d	2495.31	162.278	0.0650331		0.1515	0.429261		4.29261
H-8-2	SA11.d	2564.58	76.8322	0.029959		0.1503	0.199328		1.99328
H-8-3	SA12.d	2556.03	81.4448	0.0318637		0.1519	0.209768		2.09768
H-8-4	SA13.d	2561.95	130.828	0.051066		0.1499	0.340667		3.40667
H-8-5	SA14.d	2773.04	123.478	0.044528		0.1533	0.290463		2.90463
H-8-6	SA15.d	2731.83	81.0225	0.0296587		0.1524	0.194611		1.94611
H-8-7	SA16.d	2332.77	118.474	0.0507867		0.151	0.336336		3.36336
H-8-8	SA17.d	2292.09	104.295	0.0455023		0.1543	0.294895		2.94895
H-8-9	SA18.d	2847.58	85.7233	0.0301039		0.149	0.20204		2.0204
H-8-10	SA19.d	2894.05	89.9788	0.0310909		0.1559	0.199429		1.99429
P-2-1	SA20.d	4522.21	129.581	0.0286543		0.1536	0.186552		1.86552
P-2-2	SA21.d	4311.42	173.752	0.0403004		0.1529	0.263573		2.63573
P-2-3	SA22.d	3809.36	105.342	0.0276535		0.1528	0.180979		1.80979
P-2-4	SA23.d	2682.91	84.6711	0.0315595		0.1545	0.204268		2.04268
P-2-5	SA24.d	3245.56	103.629	0.0319296		0.1504	0.212298		2.12298
P-2-6	SA25.d	3784.83	109.135	0.0288348		0.1546	0.186512		1.86512
P-2-7	SA26.d	4367.52	131.679	0.0301496		0.15	0.200997		2.00997
P-2-8	SA27.d	3756.09	166.566	0.0443457		0.1525	0.290791		2.90791
P-2-9	SA28.d	3443.88	101.027	0.0293351		0.1537	0.19086		1.9086
P-2-10	SA29.d	3633.02	108.411	0.0298404		0.1525	0.195675		1.95675
P-8-1	SA30.d	2479.38	100.461	0.0405186		0.154	0.263108		2.63108
P-8-2	SA31.d	2130.18	93.3854	0.0438392		0.1542	0.284301		2.84301
P-8-3	SA32.d	2312.88	87.8375	0.0379776		0.1504	0.252511		2.52511
P-8-4	SA33.d	2215.38	70.3773	0.0317676		0.1532	0.20736		2.0736
P-8-5	SA34.d	2738.25	80.5075	0.0294011		0.148	0.198656		1.98656
P-8-6	SA35.d	2347.07	85.0262	0.0362265		0.1538	0.235543		2.35543
P-8-8	SA36.d	2081.21	110.069	0.052887		0.1489	0.355185		3.55185
P-8-9	SA37.d	2340.16	195.177	0.0834034		0.1539	0.541932		5.41932
P-8-10	SA38.d	2419	91.3718	0.0377725		0.1504	0.251147		2.51147
	Hezuo903
	H-2-1	1.09848	H-8-1	4.29261		2-Hezuo903	1.45907	0.130326	a
	H-2-2	1.2123	H-8-2	1.99328		8-Hezuo903	2.6968	0.257554	b
	H-2-3	1.16765	H-8-3	2.09768
	H-2-4	1.58118	H-8-4	3.40667
	H-2-5	1.22649	H-8-5	2.90463
	H-2-6	1.622	H-8-6	1.94611
	H-2-7	1.75302	H-8-7	3.36336
	H-2-8	1.1818	H-8-8	2.94895
	H-2-9	2.28867	H-8-9	2.0204
			H-8-10	1.99429
	Group Statistics
	VAR00001		N	Mean	Std. Deviation	Std. Error Mean
	VAR00002	1.00	9	1.45907	0.390979	0.130326
		2.00	10	2.6968	0.814458	0.257554
	Independent Samples Test
			Levene's Test for Equality of Variances		t-test for Equality of Means
			F	Sig.	t	df	Sig. (2-tailed)	Mean Difference	Std. Error Difference	95% Confidence Interval of the Difference
										Lower	Upper
	VAR00002	Equal variances assumed	7.02232	0.0168418	-4.14133	17	0.000682886	-1.23773	0.298872	-1.8683	-0.607165
		Equal variances not assumed			-4.28799	13.2236	0.000850245	-1.23773	0.288651	-1.86025	-0.615209

## Sheet: E
	2-P			27.88	27.85	26.57	26.35	28.27	28.2	27.64	27.55	27.96	28.32	29.06	28.94
	2-H			28.64	27.95	28.11	28.18	28.86	28.34	26.81	27.02	27.36	27.45	27.66	27.63
	4-P			28.11	27.73	29.71	29.86	26.18	25.89	26.35	26.45	27.69	27.6	26.78	26.85
	4-H			28.03	27.68	30.92	31.01	29.41	28.98	29.4	29.87	31.55	32	30.65	30.53
	6-P			29.86	30.23	31.04	31.24	30.53	29.92	27.09	27.53	29.41	29.61	29.26	29.49
	6-H			33.05	32.24	31.06	31.04	32.18	31.78	29.43	29.98	30.63	30.65	30.3	N/A
	8-P			29.52	29.18	30.98	31.13	28.78	29.02	30.87	31.39	30.69	30.59	38.76	N/A
	8-H			29.37	29.25	29.04	28.54	29.57	29.86	27.39	27.61	28.15	28.22	28.27	28.35
	ICS1
		双内参		ICS1										1		ICS1	PAL	PR1
	2-P-1	24.1398		27.88	27.85		27.865		-3.72519		0.0756148	0.0487991			2-P	0.0487991	0.0147363	0.4865
	2-P-2	21.7563		26.57	26.35		26.46		-4.70368		0.0383753				2-H	0.0537767	0.0385311	0.199274
	2-P-3	23.5785		28.27	28.2		28.235		-4.65647		0.0396519				4-P	0.089422	0.0502712	0.050132
	2-P-4	23.3268		27.64	27.55		27.595		-4.26818		0.0518981				4-H	0.0217208	0.0130299	0.227325
	2-P-5	23.1296		27.96	28.32		28.14		-5.01037		0.0310263				6-P	0.0278217	0.0114548	0.0836133
	2-P-6	24.8474		29.06	28.94		29		-4.15256		0.0562285				6-H	0.00691148	0.00798724	0.3003
															8-P	0.01734	0.0351488	0.0625586
	2-H-1	24.6975		28.64	27.95		28.295		-3.59755		0.0826097	0.0537767			8-H	0.0683599	0.0303714	0.0936903
	2-H-2	24.2173		28.11	28.18		28.145		-3.92766		0.0657139
	2-H-3	24.075		28.86	28.34		28.6		-4.52501		0.0434347
	2-H-4	22.1651		26.81	27.02		26.915		-4.74992		0.0371648
	2-H-5	23.2698		27.36	27.45		27.405		-4.13517		0.05691
	2-H-6	22.8819		27.66	27.63		27.645		-4.76308		0.0368274
	4-P-1	24.3134		28.11	27.73		27.92		-3.60662		0.0820918	0.089422
	4-P-2	25.2447		29.71	29.86		29.785		-4.54026		0.0429779
	4-P-3	22.5584		26.18	25.89		26.035		-3.47665		0.0898308
	4-P-4	22.8603		26.35	26.45		26.4		-3.53967		0.0859912
	4-P-5	24.6342		27.69	27.6		27.645		-3.01079		0.124069
	4-P-6	23.651		26.78	26.85		26.815		-3.16396		0.111572
	4-H-1	23.7427		28.03	27.68		27.855		-4.11229		0.0578198	0.0217208
	4-H-2	25.6		30.92	31.01		30.965		-5.36502		0.0242644
	4-H-3	23.468		29.41	28.98		29.195		-5.72705		0.0188793
	4-H-4	22.9472		29.4	29.87		29.635		-6.6878		0.00969999
	4-H-5	24.6255		31.55	32		31.775		-7.14955		0.00704323
	4-H-6	24.2816		30.65	30.53		30.59		-6.30839		0.0126179
	6-P-1	24.3399		29.86	30.23		30.045		-5.70506		0.0191693	0.0278217
	6-P-2	25.54		31.04	31.24		31.14		-5.6		0.0206173
	6-P-3	25.517		30.53	29.92		30.225		-4.70805		0.0382592
	6-P-4	22.4577		27.09	27.53		27.31		-4.85227		0.0346195
	6-P-5	24.6849		29.41	29.61		29.51		-4.82515		0.0352766
	6-P-6	23.6563		29.26	29.49		29.375		-5.71873		0.0189885
	6-H-1	25.2688		33.05	32.24		32.645		-7.3762		0.00601925	0.00691148
	6-H-2	23.1849		31.06	31.04		31.05		-7.86509		0.00428915
	6-H-3	24.6056		32.18	31.78		31.98		-7.37436		0.00602694
	6-H-4	22.767		29.43	29.98		29.705		-6.93804		0.00815531
	6-H-5	23.205		30.63	30.65		30.64		-7.43495		0.00577904
	6-H-6	23.8195		30.3			30.3		-6.48046		0.0111992
	8-P-1	23.6323		29.52	29.18		29.35		-5.71767		0.0190025	0.01734
	8-P-2	22.4526		30.98	31.13		31.055		-8.60235		0.00257297
	8-P-3	24.3653		28.78	29.02		28.9		-4.5347		0.0431439
	8-P-4	25.2048		30.87	31.39		31.13		-5.9252		0.0164565
	8-P-5	23.1399		30.69	30.59		30.64		-7.50007		0.00552402
	8-H-1	25.0876		29.37	29.25		29.31		-4.22237		0.0535722	0.0683599
	8-H-2	25.0794		29.04	28.54		28.79		-3.71061		0.0763827
	8-H-3	25.9137		29.57	29.86		29.715		-3.80128		0.0717301
	8-H-4	23.1068		27.39	27.61		27.5		-4.39321		0.0475897
	8-H-5	24.5649		28.15	28.22		28.185		-3.62013		0.0813263
	8-H-6	24.6582		28.27	28.35		28.31		-3.65184		0.0795587
	Pufen7-ICS1
	Descriptives
	VAR00002
		N	Mean	Std. Deviation	Std. Error	95% Confidence Interval for Mean		Minimum	Maximum
						Lower Bound	Upper Bound
	1.0000000	6	0.0487991	0.0160753	0.00656273	0.0319291	0.0656692	0.0310263	0.0756148
	2.0000000	6	0.089422	0.0279776	0.0114218	0.0600613	0.118783	0.0429779	0.124069			2	0.0487991	0.00656273	b
	3.0000000	6	0.0278217	0.00911614	0.00372165	0.0182549	0.0373885	0.0189885	0.0382592			4	0.089422	0.0114218	a
	4.0000000	5	0.01734	0.0160239	0.00716612	-0.00255638	0.0372363	0.00257297	0.0431439			6	0.0278217	0.00372165	bc
	Total	23	0.0470851	0.0330776	0.00689716	0.0327813	0.0613889	0.00257297	0.124069			8	0.01734	0.00716612	c
	ANOVA
	VAR00002
		Sum of Squares	df	Mean Square	F	Sig.
	Between Groups	0.0174224	3	0.00580748	16.5968	1.53827e-05
	Within Groups	0.0066484	19	0.000349916
	Total	0.0240708	22
	Multiple Comparisons
	Dependent Variable: VAR00002 LSD
	(I) VAR00001		Mean Difference (I-J)	Std. Error	Sig.	95% Confidence Interval
						Lower Bound	Upper Bound
	1.0000000	2.0000000	-.0406228560*	0.0107999	0.00132117	-0.0632274	-0.0180183
		3.0000000	0.0209774	0.0107999	0.0670647	-0.0016271	0.0435819
		4.0000000	.0314591753*	0.0113271	0.0120009	0.00775136	0.055167
	2.0000000	1.0000000	.0406228560*	0.0107999	0.00132117	0.0180183	0.0632274
		3.0000000	.0616002780*	0.0107999	1.69311e-05	0.0389958	0.0842048
		4.0000000	.0720820313*	0.0113271	4.18418e-06	0.0483742	0.0957898
	3.0000000	1.0000000	-0.0209774	0.0107999	0.0670647	-0.0435819	0.0016271
		2.0000000	-.0616002780*	0.0107999	1.69311e-05	-0.0842048	-0.0389958
		4.0000000	0.0104818	0.0113271	0.366377	-0.0132261	0.0341896
	4.0000000	1.0000000	-.0314591753*	0.0113271	0.0120009	-0.055167	-0.00775136
		2.0000000	-.0720820313*	0.0113271	4.18418e-06	-0.0957898	-0.0483742
		3.0000000	-0.0104818	0.0113271	0.366377	-0.0341896	0.0132261
	*. The mean difference is significant at the 0.05 level.

## Sheet: F
	2-P			27.88	27.85	26.57	26.35	28.27	28.2	27.64	27.55	27.96	28.32	29.06	28.94
	2-H			28.64	27.95	28.11	28.18	28.86	28.34	26.81	27.02	27.36	27.45	27.66	27.63
	4-P			28.11	27.73	29.71	29.86	26.18	25.89	26.35	26.45	27.69	27.6	26.78	26.85
	4-H			28.03	27.68	30.92	31.01	29.41	28.98	29.4	29.87	31.55	32	30.65	30.53
	6-P			29.86	30.23	31.04	31.24	30.53	29.92	27.09	27.53	29.41	29.61	29.26	29.49
	6-H			33.05	32.24	31.06	31.04	32.18	31.78	29.43	29.98	30.63	30.65	30.3	N/A
	8-P			29.52	29.18	30.98	31.13	28.78	29.02	30.87	31.39	30.69	30.59	38.76	N/A
	8-H			29.37	29.25	29.04	28.54	29.57	29.86	27.39	27.61	28.15	28.22	28.27	28.35
	ICS1
		双内参		ICS1										1		ICS1	PAL	PR1
	2-P-1	24.1398		27.88	27.85		27.865		-3.72519		0.0756148	0.0487991			2-P	0.0487991	0.0147363	0.4865
	2-P-2	21.7563		26.57	26.35		26.46		-4.70368		0.0383753				2-H	0.0537767	0.0385311	0.199274
	2-P-3	23.5785		28.27	28.2		28.235		-4.65647		0.0396519				4-P	0.089422	0.0502712	0.050132
	2-P-4	23.3268		27.64	27.55		27.595		-4.26818		0.0518981				4-H	0.0217208	0.0130299	0.227325
	2-P-5	23.1296		27.96	28.32		28.14		-5.01037		0.0310263				6-P	0.0278217	0.0114548	0.0836133
	2-P-6	24.8474		29.06	28.94		29		-4.15256		0.0562285				6-H	0.00691148	0.00798724	0.3003
															8-P	0.01734	0.0351488	0.0625586
	2-H-1	24.6975		28.64	27.95		28.295		-3.59755		0.0826097	0.0537767			8-H	0.0683599	0.0303714	0.0936903
	2-H-2	24.2173		28.11	28.18		28.145		-3.92766		0.0657139
	2-H-3	24.075		28.86	28.34		28.6		-4.52501		0.0434347
	2-H-4	22.1651		26.81	27.02		26.915		-4.74992		0.0371648
	2-H-5	23.2698		27.36	27.45		27.405		-4.13517		0.05691
	2-H-6	22.8819		27.66	27.63		27.645		-4.76308		0.0368274
	4-P-1	24.3134		28.11	27.73		27.92		-3.60662		0.0820918	0.089422
	4-P-2	25.2447		29.71	29.86		29.785		-4.54026		0.0429779
	4-P-3	22.5584		26.18	25.89		26.035		-3.47665		0.0898308
	4-P-4	22.8603		26.35	26.45		26.4		-3.53967		0.0859912
	4-P-5	24.6342		27.69	27.6		27.645		-3.01079		0.124069
	4-P-6	23.651		26.78	26.85		26.815		-3.16396		0.111572
	4-H-1	23.7427		28.03	27.68		27.855		-4.11229		0.0578198	0.0217208
	4-H-2	25.6		30.92	31.01		30.965		-5.36502		0.0242644
	4-H-3	23.468		29.41	28.98		29.195		-5.72705		0.0188793
	4-H-4	22.9472		29.4	29.87		29.635		-6.6878		0.00969999
	4-H-5	24.6255		31.55	32		31.775		-7.14955		0.00704323
	4-H-6	24.2816		30.65	30.53		30.59		-6.30839		0.0126179
	6-P-1	24.3399		29.86	30.23		30.045		-5.70506		0.0191693	0.0278217
	6-P-2	25.54		31.04	31.24		31.14		-5.6		0.0206173
	6-P-3	25.517		30.53	29.92		30.225		-4.70805		0.0382592
	6-P-4	22.4577		27.09	27.53		27.31		-4.85227		0.0346195
	6-P-5	24.6849		29.41	29.61		29.51		-4.82515		0.0352766
	6-P-6	23.6563		29.26	29.49		29.375		-5.71873		0.0189885
	6-H-1	25.2688		33.05	32.24		32.645		-7.3762		0.00601925	0.00691148
	6-H-2	23.1849		31.06	31.04		31.05		-7.86509		0.00428915
	6-H-3	24.6056		32.18	31.78		31.98		-7.37436		0.00602694
	6-H-4	22.767		29.43	29.98		29.705		-6.93804		0.00815531
	6-H-5	23.205		30.63	30.65		30.64		-7.43495		0.00577904
	6-H-6	23.8195		30.3			30.3		-6.48046		0.0111992
	8-P-1	23.6323		29.52	29.18		29.35		-5.71767		0.0190025	0.01734
	8-P-2	22.4526		30.98	31.13		31.055		-8.60235		0.00257297
	8-P-3	24.3653		28.78	29.02		28.9		-4.5347		0.0431439
	8-P-4	25.2048		30.87	31.39		31.13		-5.9252		0.0164565
	8-P-5	23.1399		30.69	30.59		30.64		-7.50007		0.00552402
	8-H-1	25.0876		29.37	29.25		29.31		-4.22237		0.0535722	0.0683599
	8-H-2	25.0794		29.04	28.54		28.79		-3.71061		0.0763827
	8-H-3	25.9137		29.57	29.86		29.715		-3.80128		0.0717301
	8-H-4	23.1068		27.39	27.61		27.5		-4.39321		0.0475897
	8-H-5	24.5649		28.15	28.22		28.185		-3.62013		0.0813263
	8-H-6	24.6582		28.27	28.35		28.31		-3.65184		0.0795587
	Hezuo903-ICS1
	Descriptives
	VAR00002
		N	Mean	Std. Deviation	Std. Error	95% Confidence Interval for Mean		Minimum	Maximum
						Lower Bound	Upper Bound
	1.0000000	6	0.0537767	0.0181871	0.00742483	0.0346906	0.0728629	0.0368274	0.0826097		2	0.0537767	0.00742483	a
	2.0000000	6	0.0217208	0.0187642	0.00766045	0.00202896	0.0414126	0.00704323	0.0578198		4	0.0217208	0.00766045	b
	3.0000000	6	0.00691148	0.00243595	0.000994472	0.00435511	0.00946786	0.00428915	0.0111992		6	0.00691148	0.000994472	b
	4.0000000	6	0.0683599	0.0142782	0.00582907	0.0533758	0.083344	0.0475897	0.0813263		8	0.0683599	0.00582907	a
	Total	24	0.0376922	0.0286462	0.00584738	0.025596	0.0497885	0.00428915	0.0826097
	ANOVA
	VAR00002
		Sum of Squares	df	Mean Square	F	Sig.
	Between Groups	0.0144106	3	0.00480352	21.5244	1.79307e-06
	Within Groups	0.00446333	20	0.000223166
	Total	0.0188739	23
	Multiple Comparisons
	Dependent Variable: VAR00002 LSD
	(I) VAR00001		Mean Difference (I-J)	Std. Error	Sig.	95% Confidence Interval
						Lower Bound	Upper Bound
	1.0000000	2.0000000	.0320559740*	0.00862489	0.00136321	0.0140648	0.0500472
		3.0000000	.0468652543*	0.00862489	2.55739e-05	0.028874	0.0648565
		4.0000000	-0.0145832	0.00862489	0.106396	-0.0325744	0.00340802
	2.0000000	1.0000000	-.0320559740*	0.00862489	0.00136321	-0.0500472	-0.0140648
		3.0000000	0.0148093	0.00862489	0.10142	-0.00318193	0.0328005
		4.0000000	-.0466391665*	0.00862489	2.71347e-05	-0.0646304	-0.028648
	3.0000000	1.0000000	-.0468652543*	0.00862489	2.55739e-05	-0.0648565	-0.028874
		2.0000000	-0.0148093	0.00862489	0.10142	-0.0328005	0.00318193
		4.0000000	-.0614484468*	0.00862489	6.65459e-07	-0.0794397	-0.0434572
	4.0000000	1.0000000	0.0145832	0.00862489	0.106396	-0.00340802	0.0325744
		2.0000000	.0466391665*	0.00862489	2.71347e-05	0.028648	0.0646304
		3.0000000	.0614484468*	0.00862489	6.65459e-07	0.0434572	0.0794397
	*. The mean difference is significant at the 0.05 level.

## Sheet: G
	2-P			29.6	29.78	28.18	28.44	29.35	29.36	29.5	29.69	29.95	29.88	30.83	30.77
	2-H			28.72	28.94	28.46	28.51	31.11	31.19	29	28.65	26.67	26.71	29.18	29.46
	4-P			28.7	28.37	32.37	32.65	26.65	27.01	27.06	27.1	28.94	29.15	26.82	27.46
	4-H			29.1	28.53	33.04	32.7	29.37	30.05	30.48	30.79	30.51	30.68	31.05	31.46
	6-P			32.12	31.44	32.36	32.1	31.46	31.52	28.34	28.1	31.06	30.99	30.74	31.06
	6-H			33.55	33.53	30.1	29.67	32.17	32.27	29.95	29.48	30.13	30.1	29.92	30.13
	8-P			30.3	30.07	28.23	27.93	29.63	29.69	28.74	28.65	28.15	28.21	N/A	N/A
	8-H			29.71	29.39	29.48	29.7	30.73	30.69	28.32	28.36	30.64	30.87	30.9	30.22
	PAL
		双内参		PAL												PAL
	2-P-1	24.1398		29.6	29.78		29.69		-5.55019		0.0213416	0.0147363			2-P	0.0147363
	2-P-2	21.7563		28.18	28.44		28.31		-6.55368		0.010645				2-H	0.0385311
	2-P-3	23.5785		29.35	29.36		29.355		-5.77647		0.0182436				4-P	0.0502712
	2-P-4	23.3268		29.5	29.69		29.595		-6.26818		0.0129745				4-H	0.0130299
	2-P-5	23.1296		29.95	29.88		29.915		-6.78537		0.0090657				6-P	0.0114548
	2-P-6	24.8474		30.83	30.77		30.8		-5.95256		0.0161474				6-H	0.00798724
															8-P	0.0351488
	2-H-1	24.6975		28.72	28.94		28.83		-4.13255		0.0570138	0.0385311			8-H	0.0303714
	2-H-2	24.2173		28.46	28.51		28.485		-4.26766		0.0519167
	2-H-3	24.075		31.11	31.19		31.15		-7.07501		0.00741669
	2-H-4	22.1651		29	28.65		28.825		-6.65992		0.00988928
	2-H-5	23.2698		26.67	26.71		26.69		-3.42017		0.0934168
	2-H-6	22.8819		29.18	29.46		29.32		-6.43808		0.0115331
	4-P-1	24.3134		28.7	28.37		28.535		-4.22162		0.0536002	0.0502712
	4-P-2	25.2447		32.37	32.65		32.51		-7.26526		0.00650037
	4-P-3	22.5584		26.65	27.01		26.83		-4.27165		0.0517734
	4-P-4	22.8603		27.06	27.1		27.08		-4.21967		0.0536727
	4-P-5	24.6342		28.94	29.15		29.045		-4.41079		0.0470133
	4-P-6	23.651		26.82	27.46		27.14		-3.48896		0.0890674
	4-H-1	23.7427		29.1	28.53		28.815		-5.07229		0.0297227	0.0130299
	4-H-2	25.6		33.04	32.7		32.87		-7.27002		0.00647898
	4-H-3	23.468		29.37	30.05		29.71		-6.24205		0.0132116
	4-H-4	22.9472		30.48	30.79		30.635		-7.6878		0.00485
	4-H-5	24.6255		30.51	30.68		30.595		-5.96955		0.0159583
	4-H-6	24.2816		31.05	31.46		31.255		-6.97339		0.00795795
	6-P-1	24.3399		32.12	31.44		31.78		-7.44006		0.00575862	0.0114548
	6-P-2	25.54		32.36	32.1		32.23		-6.69		0.0096852
	6-P-3	25.517		31.46	31.52		31.49		-5.97305		0.0159196
	6-P-4	22.4577		28.34	28.1		28.22		-5.76227		0.018424
	6-P-5	24.6849		31.06	30.99		31.025		-6.34015		0.0123431
	6-P-6	23.6563		30.74	31.06		30.9		-7.24373		0.00659813
	6-H-1	25.2688		33.55	33.53		33.54		-8.2712		0.00323683	0.00798724
	6-H-2	23.1849		30.1	29.67		29.885		-6.70009		0.00961771
	6-H-3	24.6056		32.17	32.27		32.22		-7.61436		0.00510328
	6-H-4	22.767		29.95	29.48		29.715		-6.94804		0.00809898
	6-H-5	23.205		30.13	30.1		30.115		-6.90995		0.00831566
	6-H-6	23.8195		29.92	30.13		30.025		-6.20546		0.013551
	8-P-1	23.6323		30.3	30.07		30.185		-6.55267		0.0106525	0.0351488
	8-P-2	22.4526		28.23	27.93		28.08		-5.62735		0.0202301
	8-P-3	24.3653		29.63	29.69		29.66		-5.2947		0.0254763
	8-P-4	25.2048		28.74	28.65		28.695		-3.4902		0.0889909
	8-P-5	23.1399		28.15	28.21		28.18		-5.04007		0.0303941
	8-H-1	25.0876		29.71	29.39		29.55		-4.46237		0.045362	0.0303714
	8-H-2	25.0794		29.48	29.7		29.59		-4.51061		0.0438703
	8-H-3	25.9137		30.73	30.69		30.71		-4.79628		0.0359896
	8-H-4	23.1068		28.32	28.36		28.34		-5.23321		0.0265857
	8-H-5	24.5649		30.64	30.87		30.755		-6.19013		0.0136957
	8-H-6	24.6582		30.9	30.22		30.56		-5.90184		0.0167251
	Pufen7-PAL
	Descriptives
	VAR00002
		N	Mean	Std. Deviation	Std. Error	95% Confidence Interval for Mean		Minimum	Maximum
						Lower Bound	Upper Bound
	1.0000000	6	0.0147363	0.00468872	0.00191416	0.0098158	0.0196568	0.0090657	0.0213416			2	0.0147363	0.00191416	b
	2.0000000	6	0.0502712	0.0262928	0.010734	0.0226786	0.0778638	0.00650037	0.0890674			4	0.0502712	0.010734	a
	3.0000000	6	0.0114548	0.00506871	0.00206929	0.00613551	0.0167741	0.00575862	0.018424			6	0.0114548	0.00206929	b
	4.0000000	5	0.0351488	0.0309749	0.0138524	-0.00331162	0.0736092	0.0106525	0.0889909			8	0.0351488	0.0138524	ab
	Total	23	0.0275877	0.0247335	0.00515729	0.0168922	0.0382833	0.00575862	0.0890674
	ANOVA
	VAR00002
		Sum of Squares	df	Mean Square	F	Sig.
	Between Groups	0.00592568	3	0.00197523	4.98218	0.0102254
	Within Groups	0.00753271	19	0.000396458
	Total	0.0134584	22
	Multiple Comparisons
	Dependent Variable: VAR00002 LSD
	(I) VAR00001		Mean Difference (I-J)	Std. Error	Sig.	95% Confidence Interval
						Lower Bound	Upper Bound
	1.0000000	2.0000000	-.0355349143*	0.0114958	0.0060128	-0.0595958	-0.011474
		3.0000000	0.00328152	0.0114958	0.778384	-0.0207794	0.0273424
		4.0000000	-0.0204125	0.0120569	0.106785	-0.0456478	0.00482284
	2.0000000	1.0000000	.0355349143*	0.0114958	0.0060128	0.011474	0.0595958
		3.0000000	.0388164352*	0.0114958	0.00316781	0.0147555	0.0628774
		4.0000000	0.0151224	0.0120569	0.224959	-0.0101129	0.0403578
	3.0000000	1.0000000	-0.00328152	0.0114958	0.778384	-0.0273424	0.0207794
		2.0000000	-.0388164352*	0.0114958	0.00316781	-0.0628774	-0.0147555
		4.0000000	-0.023694	0.0120569	0.0641842	-0.0489293	0.00154132
	4.0000000	1.0000000	0.0204125	0.0120569	0.106785	-0.00482284	0.0456478
		2.0000000	-0.0151224	0.0120569	0.224959	-0.0403578	0.0101129
		3.0000000	0.023694	0.0120569	0.0641842	-0.00154132	0.0489293
	*. The mean difference is significant at the 0.05 level.

## Sheet: H
	2-P			29.6	29.78	28.18	28.44	29.35	29.36	29.5	29.69	29.95	29.88	30.83	30.77
	2-H			28.72	28.94	28.46	28.51	31.11	31.19	29	28.65	26.67	26.71	29.18	29.46
	4-P			28.7	28.37	32.37	32.65	26.65	27.01	27.06	27.1	28.94	29.15	26.82	27.46
	4-H			29.1	28.53	33.04	32.7	29.37	30.05	30.48	30.79	30.51	30.68	31.05	31.46
	6-P			32.12	31.44	32.36	32.1	31.46	31.52	28.34	28.1	31.06	30.99	30.74	31.06
	6-H			33.55	33.53	30.1	29.67	32.17	32.27	29.95	29.48	30.13	30.1	29.92	30.13
	8-P			30.3	30.07	28.23	27.93	29.63	29.69	28.74	28.65	28.15	28.21	N/A	N/A
	8-H			29.71	29.39	29.48	29.7	30.73	30.69	28.32	28.36	30.64	30.87	30.9	30.22
	PAL
		双内参		PAL												PAL
	2-P-1	24.1398		29.6	29.78		29.69		-5.55019		0.0213416	0.0147363			2-P	0.0147363
	2-P-2	21.7563		28.18	28.44		28.31		-6.55368		0.010645				2-H	0.0385311
	2-P-3	23.5785		29.35	29.36		29.355		-5.77647		0.0182436				4-P	0.0502712
	2-P-4	23.3268		29.5	29.69		29.595		-6.26818		0.0129745				4-H	0.0130299
	2-P-5	23.1296		29.95	29.88		29.915		-6.78537		0.0090657				6-P	0.0114548
	2-P-6	24.8474		30.83	30.77		30.8		-5.95256		0.0161474				6-H	0.00798724
															8-P	0.0351488
	2-H-1	24.6975		28.72	28.94		28.83		-4.13255		0.0570138	0.0385311			8-H	0.0303714
	2-H-2	24.2173		28.46	28.51		28.485		-4.26766		0.0519167
	2-H-3	24.075		31.11	31.19		31.15		-7.07501		0.00741669
	2-H-4	22.1651		29	28.65		28.825		-6.65992		0.00988928
	2-H-5	23.2698		26.67	26.71		26.69		-3.42017		0.0934168
	2-H-6	22.8819		29.18	29.46		29.32		-6.43808		0.0115331
	4-P-1	24.3134		28.7	28.37		28.535		-4.22162		0.0536002	0.0502712
	4-P-2	25.2447		32.37	32.65		32.51		-7.26526		0.00650037
	4-P-3	22.5584		26.65	27.01		26.83		-4.27165		0.0517734
	4-P-4	22.8603		27.06	27.1		27.08		-4.21967		0.0536727
	4-P-5	24.6342		28.94	29.15		29.045		-4.41079		0.0470133
	4-P-6	23.651		26.82	27.46		27.14		-3.48896		0.0890674
	4-H-1	23.7427		29.1	28.53		28.815		-5.07229		0.0297227	0.0130299
	4-H-2	25.6		33.04	32.7		32.87		-7.27002		0.00647898
	4-H-3	23.468		29.37	30.05		29.71		-6.24205		0.0132116
	4-H-4	22.9472		30.48	30.79		30.635		-7.6878		0.00485
	4-H-5	24.6255		30.51	30.68		30.595		-5.96955		0.0159583
	4-H-6	24.2816		31.05	31.46		31.255		-6.97339		0.00795795
	6-P-1	24.3399		32.12	31.44		31.78		-7.44006		0.00575862	0.0114548
	6-P-2	25.54		32.36	32.1		32.23		-6.69		0.0096852
	6-P-3	25.517		31.46	31.52		31.49		-5.97305		0.0159196
	6-P-4	22.4577		28.34	28.1		28.22		-5.76227		0.018424
	6-P-5	24.6849		31.06	30.99		31.025		-6.34015		0.0123431
	6-P-6	23.6563		30.74	31.06		30.9		-7.24373		0.00659813
	6-H-1	25.2688		33.55	33.53		33.54		-8.2712		0.00323683	0.00798724
	6-H-2	23.1849		30.1	29.67		29.885		-6.70009		0.00961771
	6-H-3	24.6056		32.17	32.27		32.22		-7.61436		0.00510328
	6-H-4	22.767		29.95	29.48		29.715		-6.94804		0.00809898
	6-H-5	23.205		30.13	30.1		30.115		-6.90995		0.00831566
	6-H-6	23.8195		29.92	30.13		30.025		-6.20546		0.013551
	8-P-1	23.6323		30.3	30.07		30.185		-6.55267		0.0106525	0.0351488
	8-P-2	22.4526		28.23	27.93		28.08		-5.62735		0.0202301
	8-P-3	24.3653		29.63	29.69		29.66		-5.2947		0.0254763
	8-P-4	25.2048		28.74	28.65		28.695		-3.4902		0.0889909
	8-P-5	23.1399		28.15	28.21		28.18		-5.04007		0.0303941
	8-H-1	25.0876		29.71	29.39		29.55		-4.46237		0.045362	0.0303714
	8-H-2	25.0794		29.48	29.7		29.59		-4.51061		0.0438703
	8-H-3	25.9137		30.73	30.69		30.71		-4.79628		0.0359896
	8-H-4	23.1068		28.32	28.36		28.34		-5.23321		0.0265857
	8-H-5	24.5649		30.64	30.87		30.755		-6.19013		0.0136957
	8-H-6	24.6582		30.9	30.22		30.56		-5.90184		0.0167251
	Hezuo903-PAL
	Descriptives
	VAR00002
		N	Mean	Std. Deviation	Std. Error	95% Confidence Interval for Mean		Minimum	Maximum
						Lower Bound	Upper Bound
	1.0000000	6	0.0385311	0.0347867	0.0142016	0.00202464	0.0750375	0.00741669	0.0934168
	2.0000000	6	0.0130299	0.00919572	0.00375414	0.0033796	0.0226802	0.00485	0.0297227			2	0.0385311	0.0142016	a
	3.0000000	6	0.00798724	0.00359493	0.00146762	0.00421459	0.0117599	0.00323683	0.013551			4	0.0130299	0.00375414	b
	4.0000000	6	0.0303714	0.0135435	0.00552912	0.0161584	0.0445844	0.0136957	0.045362			6	0.00798724	0.00146762	b
	Total	24	0.0224799	0.0220382	0.00449852	0.013174	0.0317858	0.00323683	0.0934168			8	0.0303714	0.00552912	ab
	ANOVA
	VAR00002
		Sum of Squares	df	Mean Square	F	Sig.
	Between Groups	0.00371553	3	0.00123851	3.32257	0.0405832
	Within Groups	0.00745514	20	0.000372757
	Total	0.0111707	23
	Multiple Comparisons
	Dependent Variable: VAR00002 LSD
	(I) VAR00001		Mean Difference (I-J)	Std. Error	Sig.	95% Confidence Interval
						Lower Bound	Upper Bound
	1.0000000	2.0000000	.0255011293*	0.0111468	0.0331789	0.00224921	0.0487531
		3.0000000	.0305438150*	0.0111468	0.0126172	0.00729189	0.0537957
		4.0000000	0.00815965	0.0111468	0.472651	-0.0150923	0.0314116
	2.0000000	1.0000000	-.0255011293*	0.0111468	0.0331789	-0.0487531	-0.00224921
		3.0000000	0.00504269	0.0111468	0.655859	-0.0182092	0.0282946
		4.0000000	-0.0173415	0.0111468	0.135455	-0.0405934	0.00591045
	3.0000000	1.0000000	-.0305438150*	0.0111468	0.0126172	-0.0537957	-0.00729189
		2.0000000	-0.00504269	0.0111468	0.655859	-0.0282946	0.0182092
		4.0000000	-0.0223842	0.0111468	0.0583294	-0.0456361	0.00086776
	4.0000000	1.0000000	-0.00815965	0.0111468	0.472651	-0.0314116	0.0150923
		2.0000000	0.0173415	0.0111468	0.135455	-0.00591045	0.0405934
		3.0000000	0.0223842	0.0111468	0.0583294	-0.00086776	0.0456361
	*. The mean difference is significant at the 0.05 level.
